# Supplementary material for: Comprehensive genome sequence analysis of Ralstonia solanacearum gd-2, a phylotype I sequevar 15 strain collected from a tobacco bacterial phytopathogen
Source: Front Microbiol. 2024 Mar 14;15:1335081. doi: 10.3389/fmicb.2024.1335081 (PMC10972908; doi:10.3389/fmicb.2024.1335081)
Supplement: Supplementary file 1 [file Table_1.XLS]

## Sheet: S1
S1 Primer sequences of Ralstonia solanacearum multiplex PCR and specific fragment and the egl gene
Primers	Primer sequence（5'→3'）	classification	PCR amplicon （bp）
Nmult21:1F	CGTTGATGAGGCGCGCAATTT	phylotype Ⅰ	144
Nmult21:2F	AAGTTATGGACGGTGGAAGTC	phylotype II	372
Nmult23:AF	ATTACSAGAGCAATCGAAAGATT	phylotype III	91
Nmult22:InF	ATTGCCAAGACGAGAGAAGTA	phylotype IV	213
Nmult22:RR	TCGCTTGACCCTATAACGAGTA	-	-
759	GTCGCCGTCAACTCACTTTCC	Specific fragments of bacterial wilt	281
760	GTCGCCGTCAGCAATGCGGAATCG
Endo-F	ATGCATGCCGCTGGTCGCCGC	egl gene	840
Endo-R	GCGTTGCCCGGCACGAACACC

## Sheet: S2
S2 amplification sequence of egl gene in gd-2
tcgatgcgccctcatgctcgccggttgcggcggcggcgacggtgacaccaccctcagcacggcggccgct
accgacaccacgaccctgaagacggccgccaccacctcgatctcgccgttgtggctcaccatcgccaagg
acagcgcggcgttcacggtgagcggcacgcgcacggtgcgctatggcgccggcagcgcgtgggtggcgaa
gagcatgtccggcacaggccagtgcaccgccgccttctttggcaaggatccggcggccggtgtcgccaag
gtatgccaggtggcgcagggcacgggcaccctgctgtggcgcggcgtcagcctggccggcgccgagttcg
gggagggcagcctgccgggcacctacgggagcaactacatctatccgtccgccgacagcgcgacctacta
caagaacaagggcatgaacctcgtgcgcctgccgttccgctgggagcggctgcagcccacgctcaaccag
gcgctcgacgcgaacgagctgtcgcgcctgaccgggttcgtcaacgccgtgacggcggccggccagacgg
tgctgctcgatccgcacaactacgcgcgctactacggcaacgtgatcggctcgagcgcggtgcccaacag
cgcgtacgccgatttctggcggcgcgtggccacccagttcaagggcaatgcccgcgtcatcttcgggctg
atgaacgagcccaattcgatgccgaccgagcagtggctgtccggcgccaacgccgcgctggccgcgatcc
gctcggccaatgcgagcacgtggtgttcgtgc

## Sheet: S3
Table S3 Genome island analysis of gd-2
Location	GI No.	Island Start	Island End	Length(bp)	Method	CDS No.
Chromosome	GI01	104496	110068	5572	IslandPath-DIMOB	7
Chromosome	GI02	1142270	1199655	57385	IslandPath-DIMOB	47
Chromosome	GI03	1614284	1665566	51282	IslandPath-DIMOB	58
Chromosome	GI04	204994	219768	14774	IslandPath-DIMOB	11
Chromosome	GI05	255639	287550	31911	IslandPath-DIMOB	23
Chromosome	GI06	2734229	2756772	22543	IslandPath-DIMOB	11
Chromosome	GI07	2796555	2818231	21676	IslandPath-DIMOB	22
Chromosome	GI08	2857487	2901521	44034	IslandPath-DIMOB	36
Chromosome	GI09	2910667	2928950	18283	IslandPath-DIMOB	16
Chromosome	GI10	6224	12898	6674	IslandPath-DIMOB	7
Chromosome	GI11	797538	836502	38964	IslandPath-DIMOB	31
PlasmidA	GI12	612748	638373	25625	IslandPath-DIMOB	23
PlasmidA	GI13	651760	660793	9033	IslandPath-DIMOB	9
PlasmidA	GI14	674825	700708	25883	IslandPath-DIMOB	25
PlasmidA	GI15	710716	718474	7758	IslandPath-DIMOB	7
PlasmidA	GI16	770034	778753	8719	IslandPath-DIMOB	8
PlasmidA	GI17	85210	97204	11994	IslandPath-DIMOB	10

## Sheet: S4
Table S4 Prophage analysis of gd-2
Ph No.	Location	Ph Start	Ph End	Length(bp)	Taxon	GC(%)	CDS No.
Ph01	Chromosome	6224	9722	3499	Unknown	66.7473	4
Ph02	Chromosome	223177	225638	2462	Siphoviridae	66.7473	4
Ph03	Chromosome	1613295	1648988	35694	Podoviridae	66.7473	33
Ph04	Chromosome	2066857	2070115	3259	Inoviridae	66.7473	5
Ph05	Chromosome	2762439	2786233	23795	Siphoviridae	66.7473	28
Ph06	Chromosome	2840233	2857993	17761	Siphoviridae	66.7473	21
Ph07	PlasmidA	640126	659346	19221	Myoviridae / Siphoviridae	66.9962	23

## Sheet: S5
Table S5 CRISPR-Cas system analysis of gd-2
Sample_chr	Crisprs_num	Crisprs_start	Crisprs_end	DR_number	DR_Average_length	SPA_Average_length
Chromosome	CRISPR1	709132	709442	4	35	57
PlasmidA	CRISPR2	601640	601885	3	36	69
PlasmidA	CRISPR3	1000032	1000120	2	23	43

## Sheet: S6
Table S6 Carbohydrate-Active enzymes analysis of gd-2
#Class	Gene_counts	Gene_list	Description
AA	22	gene0093,gene0780,gene0782,gene1099,gene1190,gene1604,gene1606,gene2275,gene2432,gene2694,gene2698,gene3304,gene3378,gene3447,pA_gene0189,pA_gene0659,pA_gene0752,pA_gene1192,pA_gene1365,pA_gene1415,pA_gene1486,pA_gene1514	Auxiliary Activities
CBM	2	gene1256,gene1972	Carbohydrate-Binding Modules
CE	30	gene0126,gene0599,gene1255,gene1281,gene1460,gene1589,gene1609,gene1720,gene1776,gene1961,gene2046,gene2113,gene2238,gene2843,gene2859,gene2884,gene3031,gene3042,gene3216,gene3442,gene3472,pA_gene0086,pA_gene0175,pA_gene0670,pA_gene1125,pA_gene1128,pA_gene1265,pA_gene1329,pA_gene1403,pA_gene1413	Carbohydrate Esterases
GH	39	gene0535,gene0556,gene0622,gene1107,gene1154,gene1479,gene1760,gene1896,gene2120,gene2294,gene2312,gene2402,gene2446,gene2551,gene2700,pA_gene0022,pA_gene0106,pA_gene0178,pA_gene0179,pA_gene0180,pA_gene0181,pA_gene0182,pA_gene0183,pA_gene0218,pA_gene0220,pA_gene0229,pA_gene0290,pA_gene0436,pA_gene0537,pA_gene0579,pA_gene0732,pA_gene0743,pA_gene0789,pA_gene0828,pA_gene0836,pA_gene1094,pA_gene1260,…	Glycoside Hydrolases
GT	35	gene0020,gene0592,gene0659,gene0734,gene1128,gene1194,gene1195,gene1196,gene1317,gene1939,gene2040,gene2043,gene2154,gene2185,gene2207,gene2310,gene2777,gene2778,gene2782,gene2783,gene2897,gene3034,gene3075,gene3426,pA_gene0185,pA_gene0230,pA_gene0431,pA_gene0632,pA_gene0633,pA_gene0935,pA_gene1025,pA_gene1029,pA_gene1100,pA_gene1122,pA_gene1217	Glycosyl Transferases
PL	2	gene0660,pA_gene1352	Polysaccharide Lyases

## Sheet: S7
Table S7 Pathogen host interactions annotation analysis of gd-2
Gene ID	Location	Sample Name	PHI ID	Protein ID	Hit Gene Name	NCBI Tax ID	Pathogen Species	Phenotype	Host Descripton	Host NCBI ID	Host Species	Gene Function	Identity(%)	Evalue	Disease	Coverage(%)	Score
gene0066	Chromosome	gd-2	PHI:5131	Q8XU25	RSc3369	305	Ralstonia solanacearum	effector (plant avirulence determinant)	Eudicots	4081;4111;4072	Capsicum annuum (no common name found);Solanum lycopersicum (related: tomato);Solanum melongena (related: eggplant)	Type III effectors (T3E) and T3E-like genes	98.4	3.8e-242	Bacterial wilt	100	2149
gene0150	Chromosome	gd-2	PHI:5250;PHI:5292	A0A0F7R1R1	lecM	305	Ralstonia solanacearum	reduced virulence;loss of pathogenicity	Eudicots	4081	Solanum lycopersicum (related: tomato)	Mannose-fucose binding lectin;Encoding a lectin, RS-IIL	100	8.3e-59	Bacterial wilt	100	563
gene0151	Chromosome	gd-2	PHI:5251	A3RTU4	aidA	305	Ralstonia solanacearum	reduced virulence	Eudicots	4081	Solanum lycopersicum (related: tomato)	Quorum sensing-dependent protein	95.2	4e-94	Bacterial wilt	100	869
gene0534	Chromosome	gd-2	PHI:5115	Q8XVD4	RSc2897	305	Ralstonia solanacearum	effector (plant avirulence determinant)	Eudicots	4081;4111;4072	Capsicum annuum (no common name found);Solanum lycopersicum (related: tomato);Solanum melongena (related: eggplant)	Type III effectors (T3E) and T3E-like genes	100	2.3e-62	Bacterial wilt	100	594
gene0660	Chromosome	gd-2	PHI:2492;PHI:5144	Q8XVQ5	RSc2775;PopW	305	Ralstonia solanacearum	unaffected pathogenicity;effector (plant avirulence determinant)	Eudicots	4081;4111;4072	Capsicum annuum (no common name found);Solanum lycopersicum (related: tomato);Solanum melongena (related: eggplant)	Harpin;Type III effectors (T3E) and T3E-like genes	99	2.4e-211	Bacterial wilt;No data found	100	1883
gene0686	Chromosome	gd-2	PHI:7611	P52698	phcA	305	Ralstonia solanacearum	reduced virulence	Eudicots	4081	Solanum lycopersicum (related: tomato)	LysR-type transcriptional regulator	99.7	8.3e-203	Bacterial wilt	100	1809
gene0786	Chromosome	gd-2	PHI:8884	Q8XW15	aroG1	305	Ralstonia solanacearum	loss of pathogenicity	Eudicots	4081;4097	Nicotiana tabacum (related: common tobacco);Solanum lycopersicum (related: tomato)	Phospho-2-dehydro-3-deoxyheptonate aldolase	100	6e-212	Bacterial wilt	100	1888
gene0925	Chromosome	gd-2	PHI:6299;PHI:6446	Q8XWM2	NucB;nucB	305	Ralstonia solanacearum	reduced virulence	Eudicots	4081	Solanum lycopersicum (related: tomato)	Extracellular Dnase	99.5	1.4e-103	Bacterial wilt	100	951
gene1011	Chromosome	gd-2	PHI:7723	Q8XWV5	speC (RSc2365)	305	Ralstonia solanacearum	loss of pathogenicity	Eudicots	4081	Solanum lycopersicum (related: tomato)	Ornithine decarboxylase	100	0	Bacterial wilt	100	4021
gene1017	Chromosome	gd-2	PHI:5165	Q8XWW1	RSc2359	305	Ralstonia solanacearum	effector (plant avirulence determinant)	Eudicots	4081;4111;4072	Capsicum annuum (no common name found);Solanum lycopersicum (related: tomato);Solanum melongena (related: eggplant)	Type III effectors (T3E) and T3E-like genes	99.1	0	Bacterial wilt	100	3365
gene1265	Chromosome	gd-2	PHI:5160	C0SPN9	RSc2139	305	Ralstonia solanacearum	effector (plant avirulence determinant)	Eudicots	4081;4111;4072	Capsicum annuum (no common name found);Solanum lycopersicum (related: tomato);Solanum melongena (related: eggplant)	Type III effectors (T3E) and T3E-like genes	98	0	Bacterial wilt	100	5205
gene1270	Chromosome	gd-2	PHI:5174	Q8XXI2	RSc2132	305	Ralstonia solanacearum	effector (plant avirulence determinant)	Eudicots	4081;4111;4072	Capsicum annuum (no common name found);Solanum lycopersicum (related: tomato);Solanum melongena (related: eggplant)	Type III effectors (T3E) and T3E-like genes	97.2	3e-175	Bacterial wilt	100	1571
gene1300	Chromosome	gd-2	PHI:5122	Q8XXL2	RSc2101	305	Ralstonia solanacearum	effector (plant avirulence determinant)	Eudicots	4081;4111;4072	Capsicum annuum (no common name found);Solanum lycopersicum (related: tomato);Solanum melongena (related: eggplant)	Type III effectors (T3E) and T3E-like genes	99	4.3e-171	Bacterial wilt	100	1535
gene1467	Chromosome	gd-2	PHI:7882	Q8XY83	PrhO (Rsc1880)	305	Ralstonia solanacearum	reduced virulence	Eudicots	4081;4097	Nicotiana tabacum (related: common tobacco);Solanum lycopersicum (related: tomato)	Putative LysR-type transcriptional regulator	100	6.6e-178	Bacterial wilt	100	1594
gene1804	Chromosome	gd-2	PHI:5133;PHI:5172	Q8XYF8	RSc1800	305	Ralstonia solanacearum	effector (plant avirulence determinant)	Eudicots	4081;4111;4072	Capsicum annuum (no common name found);Solanum lycopersicum (related: tomato);Solanum melongena (related: eggplant)	Type III effectors (T3E) and T3E-like genes	99.1	2.9e-251	Bacterial wilt	100	2228
gene1805	Chromosome	gd-2	PHI:5134	Q8XYF7	RSc1801	305	Ralstonia solanacearum	effector (plant avirulence determinant)	Eudicots	4081;4111;4072	Capsicum annuum (no common name found);Solanum lycopersicum (related: tomato);Solanum melongena (related: eggplant)	Type III effectors (T3E) and T3E-like genes	98.5	2.3e-281	Bacterial wilt	100	2488
gene1818	Chromosome	gd-2	PHI:2922;PHI:5143;PHI:5179	Q8XYE3	Brg11;RSc1815	305	Ralstonia solanacearum	effector (plant avirulence determinant)	Eudicots	4081;4111;4100;4072	Capsicum annuum (no common name found);Nicotiana benthamiana (no common name found);Solanum lycopersicum (related: tomato);Solanum melongena (related: eggplant)	TAL effectors;Type III effectors (T3E) and T3E-like genes	98.4	0	Bacterial wilt	99.9	4920
gene1840	Chromosome	gd-2	PHI:5141;PHI:5177	Q8XYB9	RSc1839	305	Ralstonia solanacearum	effector (plant avirulence determinant)	Eudicots	4081;4111;4072	Capsicum annuum (no common name found);Solanum lycopersicum (related: tomato);Solanum melongena (related: eggplant)	Type III effectors (T3E) and T3E-like genes	98.5	0	Bacterial wilt	100	12473
gene2147	Chromosome	gd-2	PHI:8674	C5AFJ6	hfq1 (bglu_1g14550)	337	Burkholderia glumae	reduced virulence	Monocots	4530	Oryza sativa (related: rice)	RNA-binding protein Hfq	95.9	9.9e-35	Bacterial panicle blight of rice	93.7	354
gene2278	Chromosome	gd-2	PHI:6781	Q8Y0E7	efpR	305	Ralstonia solanacearum	reduced virulence	Eudicots	4081	Solanum lycopersicum (related: tomato)	Catabolic repressor	100	2.2e-59	Bacterial wilt	100	568
gene2328	Chromosome	gd-2	PHI:5271	Q8Y0J2	fabG1	305	Ralstonia solanacearum	lethal	Eudicots	4081	Solanum lycopersicum (related: tomato)	3-ketoacyl-acyl carrier protein reductase	100	1.5e-132	Bacterial wilt	100	1202
gene2360	Chromosome	gd-2	PHI:6892	A0A0L9JQ40	iscU	28901	Salmonella enterica	reduced virulence	Rodents	10090	Mus musculus (related: house mouse)	Fe-S cluster sensor	81.5	5.3e-57	Salmonellosis	93.2	548
gene2463	Chromosome	gd-2	PHI:824;PHI:6838	Q75WC5	gyrA;GyrA	337	Burkholderia glumae	chemistry target: resistance to chemical;chemistry target: sensitivity to chemical;reduced virulence;loss of pathogenicity	Monocots	4530	Oryza sativa (related: rice)	DNA gyrase;DNA gyrase (bacterial topoisomerase II)	83.8	0	Bacterial grain rot	98.5	3734
gene2714	Chromosome	gd-2	PHI:3243	Q02QT9	lsfA	287	Pseudomonas aeruginosa	reduced virulence	Rodents	10090	Mus musculus (related: house mouse)	1-Cys peroxiredoxin with thioldependent peroxidase activity	84.9	4.7e-108	Opportunistic infections	100	990
gene2724	Chromosome	gd-2	PHI:6298;PHI:6445	Q8Y1E6	NucA;nucA	305	Ralstonia solanacearum	reduced virulence	Eudicots	4081	Solanum lycopersicum (related: tomato)	Extracellular Dnase	99.2	5.4e-143	Bacterial wilt	100	1292
gene2725	Chromosome	gd-2	PHI:8885	Q8Y1E7	aroG2	305	Ralstonia solanacearum	unaffected pathogenicity;loss of pathogenicity	Eudicots	4081;4097	Nicotiana tabacum (related: common tobacco);Solanum lycopersicum (related: tomato)	Phospho-2-dehydro-3-deoxyheptonate aldolase	99.7	4.7e-212	Bacterial wilt	100	1889
gene2855	Chromosome	gd-2	PHI:9344	A0A0S4UFN8	ripAA	305	Ralstonia solanacearum	effector (plant avirulence determinant)	Eudicots	4100;4091;4097;4096	Nicotiana benthamiana (no common name found);Nicotiana tabacum (related: common tobacco);Nicotiana otophora (no common name found);Nicotiana sylvestris (related: wood tobacco)	Effector protein	99.3	1.5e-89	Bacterial wilt	81.3	830
gene2903	Chromosome	gd-2	PHI:6502	Q8Y1X8	PglLRs	305	Ralstonia solanacearum	loss of pathogenicity	Eudicots	4081	Solanum lycopersicum (related: tomato)	O-linked glycosylation	99.1	0	Bacterial wilt	98.6	2923
gene3016	Chromosome	gd-2	PHI:8677	Q8Y282	RSc0454	305	Ralstonia solanacearum	loss of pathogenicity	Eudicots	4081	Solanum lycopersicum (related: tomato)	FAD-linked oxidase	99.9	0	Bacterial wilt	100	7058
gene3065	Chromosome	gd-2	PHI:5419	Q8Y2C8	rpoN1	305	Ralstonia solanacearum	reduced virulence	Eudicots	4081	Solanum lycopersicum (related: tomato)	Alternative sigma factor	99.8	3.4e-274	Bacterial wilt	100	2426
gene3155	Chromosome	gd-2	PHI:5162	Q8Y2L4	RSc0321	305	Ralstonia solanacearum	effector (plant avirulence determinant)	Eudicots	4081;4111;4072	Capsicum annuum (no common name found);Solanum lycopersicum (related: tomato);Solanum melongena (related: eggplant)	Type III effectors (T3E) and T3E-like genes	98.8	0	Bacterial wilt	100	3227
pA_gene0027	PlasmidA	gd-2	PHI:5132	Q8XTS6	RSp0028	305	Ralstonia solanacearum	effector (plant avirulence determinant)	Eudicots	4081;4111;4072	Capsicum annuum (no common name found);Solanum lycopersicum (related: tomato);Solanum melongena (related: eggplant)	Type III effectors (T3E) and T3E-like genes	95.1	2e-272	Bacterial wilt	100	2411
pA_gene0050	PlasmidA	gd-2	PHI:5119	Q8XTK9	RSp0099	305	Ralstonia solanacearum	effector (plant avirulence determinant)	Eudicots	4081;4111;4072	Capsicum annuum (no common name found);Solanum lycopersicum (related: tomato);Solanum melongena (related: eggplant)	Type III effectors (T3E) and T3E-like genes	99.3	0	Bacterial wilt	100	5617
pA_gene0104	PlasmidA	gd-2	PHI:5137	Q8XTF2	RSp0160	305	Ralstonia solanacearum	effector (plant avirulence determinant)	Eudicots	4081;4111;4072	Capsicum annuum (no common name found);Solanum lycopersicum (related: tomato);Solanum melongena (related: eggplant)	Type III effectors (T3E) and T3E-like genes	95.5	0	Bacterial wilt	98.7	3429
pA_gene0161	PlasmidA	gd-2	PHI:5136	Q8XT99	RSp0215	305	Ralstonia solanacearum	effector (plant avirulence determinant)	Eudicots	4081;4111;4072	Capsicum annuum (no common name found);Solanum lycopersicum (related: tomato);Solanum melongena (related: eggplant)	Type III effectors (T3E) and T3E-like genes	96.2	0	Bacterial wilt	100	3600
pA_gene0170	PlasmidA	gd-2	PHI:3419	Q8XT88	fcs	305	Ralstonia solanacearum	reduced virulence	Eudicots	4081	Solanum lycopersicum (related: tomato)	feruloyl-CoA synthetase involved in HCA degradation	99.5	0	Bacterial wilt	100	3233
pA_gene0237	PlasmidA	gd-2	PHI:5142	Q8XT19	RSp0296	305	Ralstonia solanacearum	effector (plant avirulence determinant)	Eudicots	4081;4111;4072	Capsicum annuum (no common name found);Solanum lycopersicum (related: tomato);Solanum melongena (related: eggplant)	Type III effectors (T3E) and T3E-like genes	99	0	Bacterial wilt	100	11871
pA_gene0241	PlasmidA	gd-2	PHI:5130	Q8XT13	RSp0304	305	Ralstonia solanacearum	effector (plant avirulence determinant)	Eudicots	4081;4111;4072	Capsicum annuum (no common name found);Solanum lycopersicum (related: tomato);Solanum melongena (related: eggplant)	Type III effectors (T3E) and T3E-like genes	98.8	0	Bacterial wilt	100	3092
pA_gene0299	PlasmidA	gd-2	PHI:5272	Q8XSV8	fabG2	305	Ralstonia solanacearum	reduced virulence	Eudicots	4081	Solanum lycopersicum (related: tomato)	3-ketoacyl-acyl carrier protein reductase	100	4.9e-133	Bacterial wilt	100	1206
pA_gene0569	PlasmidA	gd-2	PHI:5127	Q8XSA6	RSp0572	305	Ralstonia solanacearum	effector (plant avirulence determinant)	Eudicots	4081;4111;4072	Capsicum annuum (no common name found);Solanum lycopersicum (related: tomato);Solanum melongena (related: eggplant)	Type III effectors (T3E) and T3E-like genes	99	5e-55	Bacterial wilt	100	530
pA_gene0742	PlasmidA	gd-2	PHI:5171	Q8XRE0	RSp0914	305	Ralstonia solanacearum	effector (plant avirulence determinant)	Eudicots	4081;4111;4072	Capsicum annuum (no common name found);Solanum lycopersicum (related: tomato);Solanum melongena (related: eggplant)	Type III effectors (T3E) and T3E-like genes	99.1	0	Bacterial wilt	100	3149
pA_gene0791	PlasmidA	gd-2	PHI:7463	Q7ALD9	prhA	305	Ralstonia solanacearum	reduced virulence	Eudicots	3702	Arabidopsis thaliana (related: thale cress)	Membrane receptor	99.6	0	Bacterial wilt	100	3926
pA_gene0792	PlasmidA	gd-2	PHI:5145	Q9RBS0	RSp0877	305	Ralstonia solanacearum	effector (plant avirulence determinant)	Eudicots	4081;4111;4072	Capsicum annuum (no common name found);Solanum lycopersicum (related: tomato);Solanum melongena (related: eggplant)	Type III effectors (T3E) and T3E-like genes	95.1	7.8e-158	Bacterial wilt	100	1421
pA_gene0796	PlasmidA	gd-2	PHI:7462	P31778	hrpB	305	Ralstonia solanacearum	unaffected pathogenicity	Eudicots	3702	Arabidopsis thaliana (related: thale cress)	Virulence regulator	100	3.6e-273	Bacterial wilt	100	2417
pA_gene0807	PlasmidA	gd-2	PHI:4106	P35651	HpaP	305	Ralstonia solanacearum	reduced virulence	Eudicots	4081	Solanum lycopersicum (related: tomato)	modulates type III effector secretion	98.5	1.8e-106	Bacterial wilt	100	976
pA_gene0815	PlasmidA	gd-2	PHI:5118	Q8XRI0	RSp0854	305	Ralstonia solanacearum	effector (plant avirulence determinant)	Eudicots	4081;4111;4072	Capsicum annuum (no common name found);Solanum lycopersicum (related: tomato);Solanum melongena (related: eggplant)	Type III effectors (T3E) and T3E-like genes	97.3	2.2e-36	Bacterial wilt	100	368
pA_gene0816	PlasmidA	gd-2	PHI:7276	Q8XRI1	hpaB	305	Ralstonia solanacearum	loss of pathogenicity	Eudicots	4081;4097	Nicotiana tabacum (related: common tobacco);Solanum lycopersicum (related: tomato)	Type III chaperones, hypersensitive response and pathogenicity associated protein	100	1.8e-85	Bacterial wilt	100	794
pA_gene0817	PlasmidA	gd-2	PHI:7461	O87822	hrpG	305	Ralstonia solanacearum	reduced virulence	Eudicots	3702	Arabidopsis thaliana (related: thale cress)	Transcriptional regulator	99.2	2.5e-137	Bacterial wilt	100	1243
pA_gene0818	PlasmidA	gd-2	PHI:7465	Q7ALF0	prhJ	305	Ralstonia solanacearum	reduced virulence	Eudicots	3702	Arabidopsis thaliana (related: thale cress)	Transcriptional regulator	100	3.5e-93	Bacterial wilt	100	861
pA_gene0820	PlasmidA	gd-2	PHI:7464	Q7ALF2	prhI	305	Ralstonia solanacearum	reduced virulence	Eudicots	3702	Arabidopsis thaliana (related: thale cress)	Signal transducer	100	6.2e-95	Bacterial wilt	100	876
pA_gene0821	PlasmidA	gd-2	PHI:5398;PHI:7277	Q8XRI3	hpaD	305	Ralstonia solanacearum	unaffected pathogenicity	Eudicots	3702;4081;3880	Arabidopsis thaliana (related: thale cress);Medicago truncatula (related: barrel medic);Solanum lycopersicum (related: tomato)	Hypersensitive response and pathogenicity associated;Type III chaperones, hypersensitive response and pathogenicity associated protein	100	1e-70	Bacterial wilt	100	666
pA_gene0822	PlasmidA	gd-2	PHI:5120	Q8XRI4	RSp0847	305	Ralstonia solanacearum	effector (plant avirulence determinant)	Eudicots	4081;4111;4072	Capsicum annuum (no common name found);Solanum lycopersicum (related: tomato);Solanum melongena (related: eggplant)	Type III effectors (T3E) and T3E-like genes	99.2	0	Bacterial wilt	100	6504
pA_gene0827	PlasmidA	gd-2	PHI:5399	Q8XRI9	hpaG	305	Ralstonia solanacearum	reduced virulence	Eudicots	3702;3880	Arabidopsis thaliana (related: thale cress);Medicago truncatula (related: barrel medic)	Hypersensitive response and pathogenicity associated	99.7	0	Bacterial wilt	100	3279
pA_gene0847	PlasmidA	gd-2	PHI:5121;PHI:5163	Q8XRK9	RSp0822	305	Ralstonia solanacearum	effector (plant avirulence determinant)	Eudicots	4081;4111;4072	Capsicum annuum (no common name found);Solanum lycopersicum (related: tomato);Solanum melongena (related: eggplant)	Type III effectors (T3E) and T3E-like genes	97.9	9.8e-157	Bacterial wilt	100	1411
pA_gene1039	PlasmidA	gd-2	PHI:5128;PHI:5485	Q8XR46	RipAY;RSp1022	305	Ralstonia solanacearum	effector (plant avirulence determinant)	Eudicots	4081;4111;4072	Capsicum annuum (no common name found);Solanum lycopersicum (related: tomato);Solanum melongena (related: eggplant)	Effector;Type III effectors (T3E) and T3E-like genes	96.2	3.3e-230	Bacterial wilt	100	2046
pA_gene1041	PlasmidA	gd-2	PHI:6312	D8N152	awr5	305	Ralstonia solanacearum	effector (plant avirulence determinant)	Eudicots	3702	Arabidopsis thaliana (related: thale cress)	Type III effector	81.6	0	Bacterial wilt	99.7	4692
pA_gene1159	PlasmidA	gd-2	PHI:5138;PHI:8679	Q8XQT8	RipN (CAD18281.1);RSp1130	305	Ralstonia solanacearum	effector (plant avirulence determinant)	Eudicots	3702;4081;4111;4072	Arabidopsis thaliana (related: thale cress);Capsicum annuum (no common name found);Solanum lycopersicum (related: tomato);Solanum melongena (related: eggplant)	Type III effector protein;Type III effectors (T3E) and T3E-like genes	98.1	7.5e-263	Bacterial wilt	100	2328
pA_gene1256	PlasmidA	gd-2	PHI:7261	D2Z000	RipAR	305	Ralstonia solanacearum	effector (plant avirulence determinant)	Eudicots	4081;4072	Capsicum annuum (no common name found);Solanum lycopersicum (related: tomato)	E3 ubiquitin ligase effector	98.5	0	Wilt disease	100	3043
pA_gene1259	PlasmidA	gd-2	PHI:5169	Q8XQI6	RSp1239	305	Ralstonia solanacearum	effector (plant avirulence determinant)	Eudicots	4081;4111;4072	Capsicum annuum (no common name found);Solanum lycopersicum (related: tomato);Solanum melongena (related: eggplant)	Type III effectors (T3E) and T3E-like genes	99.5	0	Bacterial wilt	100	4740
pA_gene1305	PlasmidA	gd-2	PHI:4025	Q8XQE6	PopS	305	Ralstonia solanacearum	effector (plant avirulence determinant)	Eudicots	4081;4113	Solanum lycopersicum (related: tomato);Solanum tuberosum (related: potato)	AvrE-Family Effector	99.5	0	Bacterial wilt	100	8787
pA_gene1311	PlasmidA	gd-2	PHI:4116	B5S9R7	RSIPO_04290	305	Ralstonia solanacearum	reduced virulence	Eudicots	4113	Solanum tuberosum (related: potato)	Type 4 fimbrial biogenesis protein	87.7	3.1e-72	Potato brown rot	100	680
pA_gene1313	PlasmidA	gd-2	PHI:4118	B5S9R9	RSIPO_04292	305	Ralstonia solanacearum	reduced virulence	Eudicots	4113	Solanum tuberosum (related: potato)	Type 4 fimbrial biogenesis protein	87.8	3.8e-88	Potato brown rot	100	818
pA_gene1370	PlasmidA	gd-2	PHI:5125	Q8XQA2	RSp1384	305	Ralstonia solanacearum	effector (plant avirulence determinant)	Eudicots	4081;4111;4072	Capsicum annuum (no common name found);Solanum lycopersicum (related: tomato);Solanum melongena (related: eggplant)	Type III effectors (T3E) and T3E-like genes	98.9	0	Bacterial wilt	100	4272
pA_gene1404	PlasmidA	gd-2	PHI:7323	Q8XQ67	ralA	305	Ralstonia solanacearum	loss of pathogenicity	Eudicots	4081	Solanum lycopersicum (related: tomato)	Ralfuranone synthase	99.7	0	Bacterial wilt	100	4841
pA_gene1443	PlasmidA	gd-2	PHI:5126	Q8XQ26	RSp1460	305	Ralstonia solanacearum	effector (plant avirulence determinant)	Eudicots	4081;4111;4072	Capsicum annuum (no common name found);Solanum lycopersicum (related: tomato);Solanum melongena (related: eggplant)	Type III effectors (T3E) and T3E-like genes	99.1	1.2e-130	Bacterial wilt	100	1185
pA_gene1459	PlasmidA	gd-2	PHI:7260	D2Z001	RipAW	305	Ralstonia solanacearum	effector (plant avirulence determinant)	Eudicots	4081;4072	Capsicum annuum (no common name found);Solanum lycopersicum (related: tomato)	E3 ubiquitin ligase effector	99.8	1.1e-260	Wilt disease	100	2309
pA_gene1559	PlasmidA	gd-2	PHI:5129;PHI:5166	Q8XPQ6	RSp1582	305	Ralstonia solanacearum	effector (plant avirulence determinant)	Eudicots	4081;4111;4072	Capsicum annuum (no common name found);Solanum lycopersicum (related: tomato);Solanum melongena (related: eggplant)	Type III effectors (T3E) and T3E-like genes	99.6	4.5e-159	Bacterial wilt	100	1431
pA_gene1638	PlasmidA	gd-2	PHI:5420	Q8XPG9	rpoN2	305	Ralstonia solanacearum	unaffected pathogenicity;reduced virulence	Eudicots	4081	Solanum lycopersicum (related: tomato)	Alternative sigma factor	99.4	3e-278	Bacterial wilt	100	2461

## Sheet: S8
Table S8 Transmembrane protein analysis of gd-2
Gene ID	Length(aa)	Number of predicted TMHs	Exp number of AAs in TMHs	Exp number, first 60 AAs	Total prob of N-in	POSSIBLE N-term signal sequence	Topology	Gene ID	Length(aa)	Number of predicted TMHs	Exp number of AAs in TMHs	Exp number, first 60 AAs	Total prob of N-in	POSSIBLE N-term signal sequence	Topology	Gene ID	Length(aa)	Number of predicted TMHs	Exp number of AAs in TMHs	Exp number, first 60 AAs	Total prob of N-in	POSSIBLE N-term signal sequence	Topology	Gene ID	Length(aa)	Number of predicted TMHs	Exp number of AAs in TMHs	Exp number, first 60 AAs	Total prob of N-in	POSSIBLE N-term signal sequence	Topology	Gene ID	Length(aa)	Number of predicted TMHs	Exp number of AAs in TMHs	Exp number, first 60 AAs	Total prob of N-in	POSSIBLE N-term signal sequence	Topology	Gene ID	Length(aa)	Number of predicted TMHs	Exp number of AAs in TMHs	Exp number, first 60 AAs	Total prob of N-in	POSSIBLE N-term signal sequence	Topology	Gene ID	Length(aa)
gene0015	458	3	63.8797	32.1152	0.71652	YES	inside:1-20;TMhelix:21-40;outside:41-43;TMhelix:44-66;inside:67-176;TMhelix:177-199;outside:200-458;	gene0015	458	3	63.8797	32.1152	0.71652	YES	inside:1-20;TMhelix:21-40;outside:41-43;TMhelix:44-66;inside:67-176;TMhelix:177-199;outside:200-458;	gene0015	458	3	63.8797	32.1152	0.71652	YES	inside:1-20;TMhelix:21-40;outside:41-43;TMhelix:44-66;inside:67-176;TMhelix:177-199;outside:200-458;	gene0015	458	3	63.8797	32.1152	0.71652	YES	inside:1-20;TMhelix:21-40;outside:41-43;TMhelix:44-66;inside:67-176;TMhelix:177-199;outside:200-458;	gene0015	458	3	63.8797	32.1152	0.71652	YES	inside:1-20;TMhelix:21-40;outside:41-43;TMhelix:44-66;inside:67-176;TMhelix:177-199;outside:200-458;	gene0015	458	3	63.8797	32.1152	0.71652	YES	inside:1-20;TMhelix:21-40;outside:41-43;TMhelix:44-66;inside:67-176;TMhelix:177-199;outside:200-458;	gene0015	458
gene0019	287	2	48.4332	21.3308	0.9778	YES	inside:1-19;TMhelix:20-42;outside:43-67;TMhelix:68-90;inside:91-287;	gene0019	287	2	48.4332	21.3308	0.9778	YES	inside:1-19;TMhelix:20-42;outside:43-67;TMhelix:68-90;inside:91-287;	gene0019	287	2	48.4332	21.3308	0.9778	YES	inside:1-19;TMhelix:20-42;outside:43-67;TMhelix:68-90;inside:91-287;	gene0019	287	2	48.4332	21.3308	0.9778	YES	inside:1-19;TMhelix:20-42;outside:43-67;TMhelix:68-90;inside:91-287;	gene0019	287	2	48.4332	21.3308	0.9778	YES	inside:1-19;TMhelix:20-42;outside:43-67;TMhelix:68-90;inside:91-287;	gene0019	287	2	48.4332	21.3308	0.9778	YES	inside:1-19;TMhelix:20-42;outside:43-67;TMhelix:68-90;inside:91-287;	gene0019	287
gene0021	306	2	60.6143	34.0605	0.93848	YES	inside:1-20;TMhelix:21-43;outside:44-47;TMhelix:48-70;inside:71-306;	gene0021	306	2	60.6143	34.0605	0.93848	YES	inside:1-20;TMhelix:21-43;outside:44-47;TMhelix:48-70;inside:71-306;	gene0021	306	2	60.6143	34.0605	0.93848	YES	inside:1-20;TMhelix:21-43;outside:44-47;TMhelix:48-70;inside:71-306;	gene0021	306	2	60.6143	34.0605	0.93848	YES	inside:1-20;TMhelix:21-43;outside:44-47;TMhelix:48-70;inside:71-306;	gene0021	306	2	60.6143	34.0605	0.93848	YES	inside:1-20;TMhelix:21-43;outside:44-47;TMhelix:48-70;inside:71-306;	gene0021	306	2	60.6143	34.0605	0.93848	YES	inside:1-20;TMhelix:21-43;outside:44-47;TMhelix:48-70;inside:71-306;	gene0021	306
gene0023	515	2	43.9489	20.9339	0.11264	YES	outside:1-9;TMhelix:10-30;inside:31-183;TMhelix:184-206;outside:207-515;	gene0023	515	2	43.9489	20.9339	0.11264	YES	outside:1-9;TMhelix:10-30;inside:31-183;TMhelix:184-206;outside:207-515;	gene0023	515	2	43.9489	20.9339	0.11264	YES	outside:1-9;TMhelix:10-30;inside:31-183;TMhelix:184-206;outside:207-515;	gene0023	515	2	43.9489	20.9339	0.11264	YES	outside:1-9;TMhelix:10-30;inside:31-183;TMhelix:184-206;outside:207-515;	gene0023	515	2	43.9489	20.9339	0.11264	YES	outside:1-9;TMhelix:10-30;inside:31-183;TMhelix:184-206;outside:207-515;	gene0023	515	2	43.9489	20.9339	0.11264	YES	outside:1-9;TMhelix:10-30;inside:31-183;TMhelix:184-206;outside:207-515;	gene0023	515
gene0026	223	4	99.9316	27.7006	0.1067	YES	inside:1-20;TMhelix:21-43;outside:44-57;TMhelix:58-80;inside:81-86;TMhelix:87-104;outside:105-186;TMhelix:187-209;inside:210-223;	gene0026	223	4	99.9316	27.7006	0.1067	YES	inside:1-20;TMhelix:21-43;outside:44-57;TMhelix:58-80;inside:81-86;TMhelix:87-104;outside:105-186;TMhelix:187-209;inside:210-223;	gene0026	223	4	99.9316	27.7006	0.1067	YES	inside:1-20;TMhelix:21-43;outside:44-57;TMhelix:58-80;inside:81-86;TMhelix:87-104;outside:105-186;TMhelix:187-209;inside:210-223;	gene0026	223	4	99.9316	27.7006	0.1067	YES	inside:1-20;TMhelix:21-43;outside:44-57;TMhelix:58-80;inside:81-86;TMhelix:87-104;outside:105-186;TMhelix:187-209;inside:210-223;	gene0026	223	4	99.9316	27.7006	0.1067	YES	inside:1-20;TMhelix:21-43;outside:44-57;TMhelix:58-80;inside:81-86;TMhelix:87-104;outside:105-186;TMhelix:187-209;inside:210-223;	gene0026	223	4	99.9316	27.7006	0.1067	YES	inside:1-20;TMhelix:21-43;outside:44-57;TMhelix:58-80;inside:81-86;TMhelix:87-104;outside:105-186;TMhelix:187-209;inside:210-223;	gene0026	223
gene0030	261	7	154.582	20.9368	0.48321	YES	outside:1-48;TMhelix:49-68;inside:69-74;TMhelix:75-92;outside:93-101;TMhelix:102-124;inside:125-143;TMhelix:144-163;outside:164-167;TMhelix:168-190;inside:191-196;TMhelix:197-219;outside:220-228;TMhelix:229-251;inside:252-261;	gene0030	261	7	154.582	20.9368	0.48321	YES	outside:1-48;TMhelix:49-68;inside:69-74;TMhelix:75-92;outside:93-101;TMhelix:102-124;inside:125-143;TMhelix:144-163;outside:164-167;TMhelix:168-190;inside:191-196;TMhelix:197-219;outside:220-228;TMhelix:229-251;inside:252-261;	gene0030	261	7	154.582	20.9368	0.48321	YES	outside:1-48;TMhelix:49-68;inside:69-74;TMhelix:75-92;outside:93-101;TMhelix:102-124;inside:125-143;TMhelix:144-163;outside:164-167;TMhelix:168-190;inside:191-196;TMhelix:197-219;outside:220-228;TMhelix:229-251;inside:252-261;	gene0030	261	7	154.582	20.9368	0.48321	YES	outside:1-48;TMhelix:49-68;inside:69-74;TMhelix:75-92;outside:93-101;TMhelix:102-124;inside:125-143;TMhelix:144-163;outside:164-167;TMhelix:168-190;inside:191-196;TMhelix:197-219;outside:220-228;TMhelix:229-251;inside:252-261;	gene0030	261	7	154.582	20.9368	0.48321	YES	outside:1-48;TMhelix:49-68;inside:69-74;TMhelix:75-92;outside:93-101;TMhelix:102-124;inside:125-143;TMhelix:144-163;outside:164-167;TMhelix:168-190;inside:191-196;TMhelix:197-219;outside:220-228;TMhelix:229-251;inside:252-261;	gene0030	261	7	154.582	20.9368	0.48321	YES	outside:1-48;TMhelix:49-68;inside:69-74;TMhelix:75-92;outside:93-101;TMhelix:102-124;inside:125-143;TMhelix:144-163;outside:164-167;TMhelix:168-190;inside:191-196;TMhelix:197-219;outside:220-228;TMhelix:229-251;inside:252-261;	gene0030	261
gene0032	446	2	45.5628	22.7153	0.03169	YES	outside:1-14;TMhelix:15-37;inside:38-149;TMhelix:150-172;outside:173-446;	gene0032	446	2	45.5628	22.7153	0.03169	YES	outside:1-14;TMhelix:15-37;inside:38-149;TMhelix:150-172;outside:173-446;	gene0032	446	2	45.5628	22.7153	0.03169	YES	outside:1-14;TMhelix:15-37;inside:38-149;TMhelix:150-172;outside:173-446;	gene0032	446	2	45.5628	22.7153	0.03169	YES	outside:1-14;TMhelix:15-37;inside:38-149;TMhelix:150-172;outside:173-446;	gene0032	446	2	45.5628	22.7153	0.03169	YES	outside:1-14;TMhelix:15-37;inside:38-149;TMhelix:150-172;outside:173-446;	gene0032	446	2	45.5628	22.7153	0.03169	YES	outside:1-14;TMhelix:15-37;inside:38-149;TMhelix:150-172;outside:173-446;	gene0032	446
gene0033	274	5	135.677	36.7852	0.77306	YES	inside:1-12;TMhelix:13-35;outside:36-44;TMhelix:45-67;inside:68-87;TMhelix:88-110;outside:111-124;TMhelix:125-147;inside:148-167;TMhelix:168-190;outside:191-274;	gene0033	274	5	135.677	36.7852	0.77306	YES	inside:1-12;TMhelix:13-35;outside:36-44;TMhelix:45-67;inside:68-87;TMhelix:88-110;outside:111-124;TMhelix:125-147;inside:148-167;TMhelix:168-190;outside:191-274;	gene0033	274	5	135.677	36.7852	0.77306	YES	inside:1-12;TMhelix:13-35;outside:36-44;TMhelix:45-67;inside:68-87;TMhelix:88-110;outside:111-124;TMhelix:125-147;inside:148-167;TMhelix:168-190;outside:191-274;	gene0033	274	5	135.677	36.7852	0.77306	YES	inside:1-12;TMhelix:13-35;outside:36-44;TMhelix:45-67;inside:68-87;TMhelix:88-110;outside:111-124;TMhelix:125-147;inside:148-167;TMhelix:168-190;outside:191-274;	gene0033	274	5	135.677	36.7852	0.77306	YES	inside:1-12;TMhelix:13-35;outside:36-44;TMhelix:45-67;inside:68-87;TMhelix:88-110;outside:111-124;TMhelix:125-147;inside:148-167;TMhelix:168-190;outside:191-274;	gene0033	274	5	135.677	36.7852	0.77306	YES	inside:1-12;TMhelix:13-35;outside:36-44;TMhelix:45-67;inside:68-87;TMhelix:88-110;outside:111-124;TMhelix:125-147;inside:148-167;TMhelix:168-190;outside:191-274;	gene0033	274
gene0036	421	12	253.001	38.0711	0.99964	YES	inside:1-11;TMhelix:12-34;outside:35-43;TMhelix:44-66;inside:67-78;TMhelix:79-101;outside:102-105;TMhelix:106-128;inside:129-134;TMhelix:135-157;outside:158-161;TMhelix:162-181;inside:182-219;TMhelix:220-242;outside:243-251;TMhelix:252-274;inside:275-280;TMhelix:281-298;outside:299-301;TMhelix:302-319;inside:320-339;TMhelix:340-362;outside:363-376;TMhelix:377-394;inside:395-421;	gene0036	421	12	253.001	38.0711	0.99964	YES	inside:1-11;TMhelix:12-34;outside:35-43;TMhelix:44-66;inside:67-78;TMhelix:79-101;outside:102-105;TMhelix:106-128;inside:129-134;TMhelix:135-157;outside:158-161;TMhelix:162-181;inside:182-219;TMhelix:220-242;outside:243-251;TMhelix:252-274;inside:275-280;TMhelix:281-298;outside:299-301;TMhelix:302-319;inside:320-339;TMhelix:340-362;outside:363-376;TMhelix:377-394;inside:395-421;	gene0036	421	12	253.001	38.0711	0.99964	YES	inside:1-11;TMhelix:12-34;outside:35-43;TMhelix:44-66;inside:67-78;TMhelix:79-101;outside:102-105;TMhelix:106-128;inside:129-134;TMhelix:135-157;outside:158-161;TMhelix:162-181;inside:182-219;TMhelix:220-242;outside:243-251;TMhelix:252-274;inside:275-280;TMhelix:281-298;outside:299-301;TMhelix:302-319;inside:320-339;TMhelix:340-362;outside:363-376;TMhelix:377-394;inside:395-421;	gene0036	421	12	253.001	38.0711	0.99964	YES	inside:1-11;TMhelix:12-34;outside:35-43;TMhelix:44-66;inside:67-78;TMhelix:79-101;outside:102-105;TMhelix:106-128;inside:129-134;TMhelix:135-157;outside:158-161;TMhelix:162-181;inside:182-219;TMhelix:220-242;outside:243-251;TMhelix:252-274;inside:275-280;TMhelix:281-298;outside:299-301;TMhelix:302-319;inside:320-339;TMhelix:340-362;outside:363-376;TMhelix:377-394;inside:395-421;	gene0036	421	12	253.001	38.0711	0.99964	YES	inside:1-11;TMhelix:12-34;outside:35-43;TMhelix:44-66;inside:67-78;TMhelix:79-101;outside:102-105;TMhelix:106-128;inside:129-134;TMhelix:135-157;outside:158-161;TMhelix:162-181;inside:182-219;TMhelix:220-242;outside:243-251;TMhelix:252-274;inside:275-280;TMhelix:281-298;outside:299-301;TMhelix:302-319;inside:320-339;TMhelix:340-362;outside:363-376;TMhelix:377-394;inside:395-421;	gene0036	421	12	253.001	38.0711	0.99964	YES	inside:1-11;TMhelix:12-34;outside:35-43;TMhelix:44-66;inside:67-78;TMhelix:79-101;outside:102-105;TMhelix:106-128;inside:129-134;TMhelix:135-157;outside:158-161;TMhelix:162-181;inside:182-219;TMhelix:220-242;outside:243-251;TMhelix:252-274;inside:275-280;TMhelix:281-298;outside:299-301;TMhelix:302-319;inside:320-339;TMhelix:340-362;outside:363-376;TMhelix:377-394;inside:395-421;	gene0036	421
gene0037	403	11	239.131	23.2386	0.8405	YES	inside:1-30;TMhelix:31-53;outside:54-67;TMhelix:68-90;inside:91-102;TMhelix:103-120;outside:121-123;TMhelix:124-146;inside:147-157;TMhelix:158-180;outside:181-194;TMhelix:195-217;inside:218-237;TMhelix:238-260;outside:261-279;TMhelix:280-302;inside:303-308;TMhelix:309-331;outside:332-345;TMhelix:346-365;inside:366-369;TMhelix:370-387;outside:388-403;	gene0037	403	11	239.131	23.2386	0.8405	YES	inside:1-30;TMhelix:31-53;outside:54-67;TMhelix:68-90;inside:91-102;TMhelix:103-120;outside:121-123;TMhelix:124-146;inside:147-157;TMhelix:158-180;outside:181-194;TMhelix:195-217;inside:218-237;TMhelix:238-260;outside:261-279;TMhelix:280-302;inside:303-308;TMhelix:309-331;outside:332-345;TMhelix:346-365;inside:366-369;TMhelix:370-387;outside:388-403;	gene0037	403	11	239.131	23.2386	0.8405	YES	inside:1-30;TMhelix:31-53;outside:54-67;TMhelix:68-90;inside:91-102;TMhelix:103-120;outside:121-123;TMhelix:124-146;inside:147-157;TMhelix:158-180;outside:181-194;TMhelix:195-217;inside:218-237;TMhelix:238-260;outside:261-279;TMhelix:280-302;inside:303-308;TMhelix:309-331;outside:332-345;TMhelix:346-365;inside:366-369;TMhelix:370-387;outside:388-403;	gene0037	403	11	239.131	23.2386	0.8405	YES	inside:1-30;TMhelix:31-53;outside:54-67;TMhelix:68-90;inside:91-102;TMhelix:103-120;outside:121-123;TMhelix:124-146;inside:147-157;TMhelix:158-180;outside:181-194;TMhelix:195-217;inside:218-237;TMhelix:238-260;outside:261-279;TMhelix:280-302;inside:303-308;TMhelix:309-331;outside:332-345;TMhelix:346-365;inside:366-369;TMhelix:370-387;outside:388-403;	gene0037	403	11	239.131	23.2386	0.8405	YES	inside:1-30;TMhelix:31-53;outside:54-67;TMhelix:68-90;inside:91-102;TMhelix:103-120;outside:121-123;TMhelix:124-146;inside:147-157;TMhelix:158-180;outside:181-194;TMhelix:195-217;inside:218-237;TMhelix:238-260;outside:261-279;TMhelix:280-302;inside:303-308;TMhelix:309-331;outside:332-345;TMhelix:346-365;inside:366-369;TMhelix:370-387;outside:388-403;	gene0037	403	11	239.131	23.2386	0.8405	YES	inside:1-30;TMhelix:31-53;outside:54-67;TMhelix:68-90;inside:91-102;TMhelix:103-120;outside:121-123;TMhelix:124-146;inside:147-157;TMhelix:158-180;outside:181-194;TMhelix:195-217;inside:218-237;TMhelix:238-260;outside:261-279;TMhelix:280-302;inside:303-308;TMhelix:309-331;outside:332-345;TMhelix:346-365;inside:366-369;TMhelix:370-387;outside:388-403;	gene0037	403
gene0043	492	1	34.8756	16.4361	0.74569	YES	inside:1-20;TMhelix:21-43;outside:44-492;	gene0043	492	1	34.8756	16.4361	0.74569	YES	inside:1-20;TMhelix:21-43;outside:44-492;	gene0043	492	1	34.8756	16.4361	0.74569	YES	inside:1-20;TMhelix:21-43;outside:44-492;	gene0043	492	1	34.8756	16.4361	0.74569	YES	inside:1-20;TMhelix:21-43;outside:44-492;	gene0043	492	1	34.8756	16.4361	0.74569	YES	inside:1-20;TMhelix:21-43;outside:44-492;	gene0043	492	1	34.8756	16.4361	0.74569	YES	inside:1-20;TMhelix:21-43;outside:44-492;	gene0043	492
gene0045	348	1	18.7004	18.6822	0.82408	YES	inside:1-12;TMhelix:13-35;outside:36-348;	gene0045	348	1	18.7004	18.6822	0.82408	YES	inside:1-12;TMhelix:13-35;outside:36-348;	gene0045	348	1	18.7004	18.6822	0.82408	YES	inside:1-12;TMhelix:13-35;outside:36-348;	gene0045	348	1	18.7004	18.6822	0.82408	YES	inside:1-12;TMhelix:13-35;outside:36-348;	gene0045	348	1	18.7004	18.6822	0.82408	YES	inside:1-12;TMhelix:13-35;outside:36-348;	gene0045	348	1	18.7004	18.6822	0.82408	YES	inside:1-12;TMhelix:13-35;outside:36-348;	gene0045	348
gene0050	937	4	80.0748	0.24051	0.04443	NO	outside:1-426;TMhelix:427-449;inside:450-455;TMhelix:456-475;outside:476-478;TMhelix:479-501;inside:502-507;TMhelix:508-527;outside:528-937;	gene0050	937	4	80.0748	0.24051	0.04443	NO	outside:1-426;TMhelix:427-449;inside:450-455;TMhelix:456-475;outside:476-478;TMhelix:479-501;inside:502-507;TMhelix:508-527;outside:528-937;	gene0050	937	4	80.0748	0.24051	0.04443	NO	outside:1-426;TMhelix:427-449;inside:450-455;TMhelix:456-475;outside:476-478;TMhelix:479-501;inside:502-507;TMhelix:508-527;outside:528-937;	gene0050	937	4	80.0748	0.24051	0.04443	NO	outside:1-426;TMhelix:427-449;inside:450-455;TMhelix:456-475;outside:476-478;TMhelix:479-501;inside:502-507;TMhelix:508-527;outside:528-937;	gene0050	937	4	80.0748	0.24051	0.04443	NO	outside:1-426;TMhelix:427-449;inside:450-455;TMhelix:456-475;outside:476-478;TMhelix:479-501;inside:502-507;TMhelix:508-527;outside:528-937;	gene0050	937	4	80.0748	0.24051	0.04443	NO	outside:1-426;TMhelix:427-449;inside:450-455;TMhelix:456-475;outside:476-478;TMhelix:479-501;inside:502-507;TMhelix:508-527;outside:528-937;	gene0050	937
gene0051	204	1	22.55	22.4628	0.89441	YES	inside:1-20;TMhelix:21-43;outside:44-204;	gene0051	204	1	22.55	22.4628	0.89441	YES	inside:1-20;TMhelix:21-43;outside:44-204;	gene0051	204	1	22.55	22.4628	0.89441	YES	inside:1-20;TMhelix:21-43;outside:44-204;	gene0051	204	1	22.55	22.4628	0.89441	YES	inside:1-20;TMhelix:21-43;outside:44-204;	gene0051	204	1	22.55	22.4628	0.89441	YES	inside:1-20;TMhelix:21-43;outside:44-204;	gene0051	204	1	22.55	22.4628	0.89441	YES	inside:1-20;TMhelix:21-43;outside:44-204;	gene0051	204
gene0052	744	7	155.813	0.01803	0.99734	NO	inside:1-80;TMhelix:81-100;outside:101-109;TMhelix:110-132;inside:133-265;TMhelix:266-288;outside:289-307;TMhelix:308-330;inside:331-636;TMhelix:637-659;outside:660-673;TMhelix:674-696;inside:697-715;TMhelix:716-738;outside:739-744;	gene0052	744	7	155.813	0.01803	0.99734	NO	inside:1-80;TMhelix:81-100;outside:101-109;TMhelix:110-132;inside:133-265;TMhelix:266-288;outside:289-307;TMhelix:308-330;inside:331-636;TMhelix:637-659;outside:660-673;TMhelix:674-696;inside:697-715;TMhelix:716-738;outside:739-744;	gene0052	744	7	155.813	0.01803	0.99734	NO	inside:1-80;TMhelix:81-100;outside:101-109;TMhelix:110-132;inside:133-265;TMhelix:266-288;outside:289-307;TMhelix:308-330;inside:331-636;TMhelix:637-659;outside:660-673;TMhelix:674-696;inside:697-715;TMhelix:716-738;outside:739-744;	gene0052	744	7	155.813	0.01803	0.99734	NO	inside:1-80;TMhelix:81-100;outside:101-109;TMhelix:110-132;inside:133-265;TMhelix:266-288;outside:289-307;TMhelix:308-330;inside:331-636;TMhelix:637-659;outside:660-673;TMhelix:674-696;inside:697-715;TMhelix:716-738;outside:739-744;	gene0052	744	7	155.813	0.01803	0.99734	NO	inside:1-80;TMhelix:81-100;outside:101-109;TMhelix:110-132;inside:133-265;TMhelix:266-288;outside:289-307;TMhelix:308-330;inside:331-636;TMhelix:637-659;outside:660-673;TMhelix:674-696;inside:697-715;TMhelix:716-738;outside:739-744;	gene0052	744	7	155.813	0.01803	0.99734	NO	inside:1-80;TMhelix:81-100;outside:101-109;TMhelix:110-132;inside:133-265;TMhelix:266-288;outside:289-307;TMhelix:308-330;inside:331-636;TMhelix:637-659;outside:660-673;TMhelix:674-696;inside:697-715;TMhelix:716-738;outside:739-744;	gene0052	744
gene0053	590	12	263.435	20.2149	0.0154	YES	outside:1-3;TMhelix:4-23;inside:24-63;TMhelix:64-83;outside:84-131;TMhelix:132-154;inside:155-174;TMhelix:175-197;outside:198-283;TMhelix:284-306;inside:307-312;TMhelix:313-332;outside:333-358;TMhelix:359-381;inside:382-385;TMhelix:386-408;outside:409-411;TMhelix:412-431;inside:432-450;TMhelix:451-473;outside:474-514;TMhelix:515-537;inside:538-557;TMhelix:558-580;outside:581-590;	gene0053	590	12	263.435	20.2149	0.0154	YES	outside:1-3;TMhelix:4-23;inside:24-63;TMhelix:64-83;outside:84-131;TMhelix:132-154;inside:155-174;TMhelix:175-197;outside:198-283;TMhelix:284-306;inside:307-312;TMhelix:313-332;outside:333-358;TMhelix:359-381;inside:382-385;TMhelix:386-408;outside:409-411;TMhelix:412-431;inside:432-450;TMhelix:451-473;outside:474-514;TMhelix:515-537;inside:538-557;TMhelix:558-580;outside:581-590;	gene0053	590	12	263.435	20.2149	0.0154	YES	outside:1-3;TMhelix:4-23;inside:24-63;TMhelix:64-83;outside:84-131;TMhelix:132-154;inside:155-174;TMhelix:175-197;outside:198-283;TMhelix:284-306;inside:307-312;TMhelix:313-332;outside:333-358;TMhelix:359-381;inside:382-385;TMhelix:386-408;outside:409-411;TMhelix:412-431;inside:432-450;TMhelix:451-473;outside:474-514;TMhelix:515-537;inside:538-557;TMhelix:558-580;outside:581-590;	gene0053	590	12	263.435	20.2149	0.0154	YES	outside:1-3;TMhelix:4-23;inside:24-63;TMhelix:64-83;outside:84-131;TMhelix:132-154;inside:155-174;TMhelix:175-197;outside:198-283;TMhelix:284-306;inside:307-312;TMhelix:313-332;outside:333-358;TMhelix:359-381;inside:382-385;TMhelix:386-408;outside:409-411;TMhelix:412-431;inside:432-450;TMhelix:451-473;outside:474-514;TMhelix:515-537;inside:538-557;TMhelix:558-580;outside:581-590;	gene0053	590	12	263.435	20.2149	0.0154	YES	outside:1-3;TMhelix:4-23;inside:24-63;TMhelix:64-83;outside:84-131;TMhelix:132-154;inside:155-174;TMhelix:175-197;outside:198-283;TMhelix:284-306;inside:307-312;TMhelix:313-332;outside:333-358;TMhelix:359-381;inside:382-385;TMhelix:386-408;outside:409-411;TMhelix:412-431;inside:432-450;TMhelix:451-473;outside:474-514;TMhelix:515-537;inside:538-557;TMhelix:558-580;outside:581-590;	gene0053	590	12	263.435	20.2149	0.0154	YES	outside:1-3;TMhelix:4-23;inside:24-63;TMhelix:64-83;outside:84-131;TMhelix:132-154;inside:155-174;TMhelix:175-197;outside:198-283;TMhelix:284-306;inside:307-312;TMhelix:313-332;outside:333-358;TMhelix:359-381;inside:382-385;TMhelix:386-408;outside:409-411;TMhelix:412-431;inside:432-450;TMhelix:451-473;outside:474-514;TMhelix:515-537;inside:538-557;TMhelix:558-580;outside:581-590;	gene0053	590
gene0054	29	1	22.1377	22.1377	0.57528	YES	outside:1-3;TMhelix:4-26;inside:27-29;	gene0054	29	1	22.1377	22.1377	0.57528	YES	outside:1-3;TMhelix:4-26;inside:27-29;	gene0054	29	1	22.1377	22.1377	0.57528	YES	outside:1-3;TMhelix:4-26;inside:27-29;	gene0054	29	1	22.1377	22.1377	0.57528	YES	outside:1-3;TMhelix:4-26;inside:27-29;	gene0054	29	1	22.1377	22.1377	0.57528	YES	outside:1-3;TMhelix:4-26;inside:27-29;	gene0054	29	1	22.1377	22.1377	0.57528	YES	outside:1-3;TMhelix:4-26;inside:27-29;	gene0054	29
gene0055	41	1	21.9098	21.9098	0.12347	YES	outside:1-3;TMhelix:4-26;inside:27-41;	gene0055	41	1	21.9098	21.9098	0.12347	YES	outside:1-3;TMhelix:4-26;inside:27-41;	gene0055	41	1	21.9098	21.9098	0.12347	YES	outside:1-3;TMhelix:4-26;inside:27-41;	gene0055	41	1	21.9098	21.9098	0.12347	YES	outside:1-3;TMhelix:4-26;inside:27-41;	gene0055	41	1	21.9098	21.9098	0.12347	YES	outside:1-3;TMhelix:4-26;inside:27-41;	gene0055	41	1	21.9098	21.9098	0.12347	YES	outside:1-3;TMhelix:4-26;inside:27-41;	gene0055	41
gene0064	586	11	252.888	19.6345	0.65705	YES	outside:1-30;TMhelix:31-48;inside:49-81;TMhelix:82-99;outside:100-118;TMhelix:119-141;inside:142-193;TMhelix:194-216;outside:217-246;TMhelix:247-269;inside:270-341;TMhelix:342-364;outside:365-378;TMhelix:379-401;inside:402-421;TMhelix:422-444;outside:445-453;TMhelix:454-476;inside:477-495;TMhelix:496-518;outside:519-550;TMhelix:551-573;inside:574-586;	gene0064	586	11	252.888	19.6345	0.65705	YES	outside:1-30;TMhelix:31-48;inside:49-81;TMhelix:82-99;outside:100-118;TMhelix:119-141;inside:142-193;TMhelix:194-216;outside:217-246;TMhelix:247-269;inside:270-341;TMhelix:342-364;outside:365-378;TMhelix:379-401;inside:402-421;TMhelix:422-444;outside:445-453;TMhelix:454-476;inside:477-495;TMhelix:496-518;outside:519-550;TMhelix:551-573;inside:574-586;	gene0064	586	11	252.888	19.6345	0.65705	YES	outside:1-30;TMhelix:31-48;inside:49-81;TMhelix:82-99;outside:100-118;TMhelix:119-141;inside:142-193;TMhelix:194-216;outside:217-246;TMhelix:247-269;inside:270-341;TMhelix:342-364;outside:365-378;TMhelix:379-401;inside:402-421;TMhelix:422-444;outside:445-453;TMhelix:454-476;inside:477-495;TMhelix:496-518;outside:519-550;TMhelix:551-573;inside:574-586;	gene0064	586	11	252.888	19.6345	0.65705	YES	outside:1-30;TMhelix:31-48;inside:49-81;TMhelix:82-99;outside:100-118;TMhelix:119-141;inside:142-193;TMhelix:194-216;outside:217-246;TMhelix:247-269;inside:270-341;TMhelix:342-364;outside:365-378;TMhelix:379-401;inside:402-421;TMhelix:422-444;outside:445-453;TMhelix:454-476;inside:477-495;TMhelix:496-518;outside:519-550;TMhelix:551-573;inside:574-586;	gene0064	586	11	252.888	19.6345	0.65705	YES	outside:1-30;TMhelix:31-48;inside:49-81;TMhelix:82-99;outside:100-118;TMhelix:119-141;inside:142-193;TMhelix:194-216;outside:217-246;TMhelix:247-269;inside:270-341;TMhelix:342-364;outside:365-378;TMhelix:379-401;inside:402-421;TMhelix:422-444;outside:445-453;TMhelix:454-476;inside:477-495;TMhelix:496-518;outside:519-550;TMhelix:551-573;inside:574-586;	gene0064	586	11	252.888	19.6345	0.65705	YES	outside:1-30;TMhelix:31-48;inside:49-81;TMhelix:82-99;outside:100-118;TMhelix:119-141;inside:142-193;TMhelix:194-216;outside:217-246;TMhelix:247-269;inside:270-341;TMhelix:342-364;outside:365-378;TMhelix:379-401;inside:402-421;TMhelix:422-444;outside:445-453;TMhelix:454-476;inside:477-495;TMhelix:496-518;outside:519-550;TMhelix:551-573;inside:574-586;	gene0064	586
gene0084	253	8	166.311	28.3253	0.98678	YES	inside:1-20;TMhelix:21-43;outside:44-57;TMhelix:58-76;inside:77-84;TMhelix:85-102;outside:103-106;TMhelix:107-129;inside:130-135;TMhelix:136-158;outside:159-162;TMhelix:163-185;inside:186-191;TMhelix:192-214;outside:215-218;TMhelix:219-238;inside:239-253;	gene0084	253	8	166.311	28.3253	0.98678	YES	inside:1-20;TMhelix:21-43;outside:44-57;TMhelix:58-76;inside:77-84;TMhelix:85-102;outside:103-106;TMhelix:107-129;inside:130-135;TMhelix:136-158;outside:159-162;TMhelix:163-185;inside:186-191;TMhelix:192-214;outside:215-218;TMhelix:219-238;inside:239-253;	gene0084	253	8	166.311	28.3253	0.98678	YES	inside:1-20;TMhelix:21-43;outside:44-57;TMhelix:58-76;inside:77-84;TMhelix:85-102;outside:103-106;TMhelix:107-129;inside:130-135;TMhelix:136-158;outside:159-162;TMhelix:163-185;inside:186-191;TMhelix:192-214;outside:215-218;TMhelix:219-238;inside:239-253;	gene0084	253	8	166.311	28.3253	0.98678	YES	inside:1-20;TMhelix:21-43;outside:44-57;TMhelix:58-76;inside:77-84;TMhelix:85-102;outside:103-106;TMhelix:107-129;inside:130-135;TMhelix:136-158;outside:159-162;TMhelix:163-185;inside:186-191;TMhelix:192-214;outside:215-218;TMhelix:219-238;inside:239-253;	gene0084	253	8	166.311	28.3253	0.98678	YES	inside:1-20;TMhelix:21-43;outside:44-57;TMhelix:58-76;inside:77-84;TMhelix:85-102;outside:103-106;TMhelix:107-129;inside:130-135;TMhelix:136-158;outside:159-162;TMhelix:163-185;inside:186-191;TMhelix:192-214;outside:215-218;TMhelix:219-238;inside:239-253;	gene0084	253	8	166.311	28.3253	0.98678	YES	inside:1-20;TMhelix:21-43;outside:44-57;TMhelix:58-76;inside:77-84;TMhelix:85-102;outside:103-106;TMhelix:107-129;inside:130-135;TMhelix:136-158;outside:159-162;TMhelix:163-185;inside:186-191;TMhelix:192-214;outside:215-218;TMhelix:219-238;inside:239-253;	gene0084	253
gene0090	748	8	154.176	0.06835	0.60861	NO	inside:1-98;TMhelix:99-121;outside:122-125;TMhelix:126-145;inside:146-156;TMhelix:157-179;outside:180-188;TMhelix:189-206;inside:207-342;TMhelix:343-365;outside:366-374;TMhelix:375-397;inside:398-688;TMhelix:689-708;outside:709-711;TMhelix:712-731;inside:732-748;	gene0090	748	8	154.176	0.06835	0.60861	NO	inside:1-98;TMhelix:99-121;outside:122-125;TMhelix:126-145;inside:146-156;TMhelix:157-179;outside:180-188;TMhelix:189-206;inside:207-342;TMhelix:343-365;outside:366-374;TMhelix:375-397;inside:398-688;TMhelix:689-708;outside:709-711;TMhelix:712-731;inside:732-748;	gene0090	748	8	154.176	0.06835	0.60861	NO	inside:1-98;TMhelix:99-121;outside:122-125;TMhelix:126-145;inside:146-156;TMhelix:157-179;outside:180-188;TMhelix:189-206;inside:207-342;TMhelix:343-365;outside:366-374;TMhelix:375-397;inside:398-688;TMhelix:689-708;outside:709-711;TMhelix:712-731;inside:732-748;	gene0090	748	8	154.176	0.06835	0.60861	NO	inside:1-98;TMhelix:99-121;outside:122-125;TMhelix:126-145;inside:146-156;TMhelix:157-179;outside:180-188;TMhelix:189-206;inside:207-342;TMhelix:343-365;outside:366-374;TMhelix:375-397;inside:398-688;TMhelix:689-708;outside:709-711;TMhelix:712-731;inside:732-748;	gene0090	748	8	154.176	0.06835	0.60861	NO	inside:1-98;TMhelix:99-121;outside:122-125;TMhelix:126-145;inside:146-156;TMhelix:157-179;outside:180-188;TMhelix:189-206;inside:207-342;TMhelix:343-365;outside:366-374;TMhelix:375-397;inside:398-688;TMhelix:689-708;outside:709-711;TMhelix:712-731;inside:732-748;	gene0090	748	8	154.176	0.06835	0.60861	NO	inside:1-98;TMhelix:99-121;outside:122-125;TMhelix:126-145;inside:146-156;TMhelix:157-179;outside:180-188;TMhelix:189-206;inside:207-342;TMhelix:343-365;outside:366-374;TMhelix:375-397;inside:398-688;TMhelix:689-708;outside:709-711;TMhelix:712-731;inside:732-748;	gene0090	748
gene0097	294	8	177.272	42.4189	0.00253	YES	outside:1-14;TMhelix:15-37;inside:38-41;TMhelix:42-64;outside:65-67;TMhelix:68-86;inside:87-98;TMhelix:99-121;outside:122-147;TMhelix:148-167;inside:168-198;TMhelix:199-221;outside:222-235;TMhelix:236-258;inside:259-264;TMhelix:265-287;outside:288-294;	gene0097	294	8	177.272	42.4189	0.00253	YES	outside:1-14;TMhelix:15-37;inside:38-41;TMhelix:42-64;outside:65-67;TMhelix:68-86;inside:87-98;TMhelix:99-121;outside:122-147;TMhelix:148-167;inside:168-198;TMhelix:199-221;outside:222-235;TMhelix:236-258;inside:259-264;TMhelix:265-287;outside:288-294;	gene0097	294	8	177.272	42.4189	0.00253	YES	outside:1-14;TMhelix:15-37;inside:38-41;TMhelix:42-64;outside:65-67;TMhelix:68-86;inside:87-98;TMhelix:99-121;outside:122-147;TMhelix:148-167;inside:168-198;TMhelix:199-221;outside:222-235;TMhelix:236-258;inside:259-264;TMhelix:265-287;outside:288-294;	gene0097	294	8	177.272	42.4189	0.00253	YES	outside:1-14;TMhelix:15-37;inside:38-41;TMhelix:42-64;outside:65-67;TMhelix:68-86;inside:87-98;TMhelix:99-121;outside:122-147;TMhelix:148-167;inside:168-198;TMhelix:199-221;outside:222-235;TMhelix:236-258;inside:259-264;TMhelix:265-287;outside:288-294;	gene0097	294	8	177.272	42.4189	0.00253	YES	outside:1-14;TMhelix:15-37;inside:38-41;TMhelix:42-64;outside:65-67;TMhelix:68-86;inside:87-98;TMhelix:99-121;outside:122-147;TMhelix:148-167;inside:168-198;TMhelix:199-221;outside:222-235;TMhelix:236-258;inside:259-264;TMhelix:265-287;outside:288-294;	gene0097	294	8	177.272	42.4189	0.00253	YES	outside:1-14;TMhelix:15-37;inside:38-41;TMhelix:42-64;outside:65-67;TMhelix:68-86;inside:87-98;TMhelix:99-121;outside:122-147;TMhelix:148-167;inside:168-198;TMhelix:199-221;outside:222-235;TMhelix:236-258;inside:259-264;TMhelix:265-287;outside:288-294;	gene0097	294
gene0098	328	8	179.777	41.7224	0.02651	YES	outside:1-9;TMhelix:10-32;inside:33-44;TMhelix:45-67;outside:68-81;TMhelix:82-104;inside:105-108;TMhelix:109-131;outside:132-155;TMhelix:156-178;inside:179-207;TMhelix:208-230;outside:231-244;TMhelix:245-267;inside:268-287;TMhelix:288-310;outside:311-328;	gene0098	328	8	179.777	41.7224	0.02651	YES	outside:1-9;TMhelix:10-32;inside:33-44;TMhelix:45-67;outside:68-81;TMhelix:82-104;inside:105-108;TMhelix:109-131;outside:132-155;TMhelix:156-178;inside:179-207;TMhelix:208-230;outside:231-244;TMhelix:245-267;inside:268-287;TMhelix:288-310;outside:311-328;	gene0098	328	8	179.777	41.7224	0.02651	YES	outside:1-9;TMhelix:10-32;inside:33-44;TMhelix:45-67;outside:68-81;TMhelix:82-104;inside:105-108;TMhelix:109-131;outside:132-155;TMhelix:156-178;inside:179-207;TMhelix:208-230;outside:231-244;TMhelix:245-267;inside:268-287;TMhelix:288-310;outside:311-328;	gene0098	328	8	179.777	41.7224	0.02651	YES	outside:1-9;TMhelix:10-32;inside:33-44;TMhelix:45-67;outside:68-81;TMhelix:82-104;inside:105-108;TMhelix:109-131;outside:132-155;TMhelix:156-178;inside:179-207;TMhelix:208-230;outside:231-244;TMhelix:245-267;inside:268-287;TMhelix:288-310;outside:311-328;	gene0098	328	8	179.777	41.7224	0.02651	YES	outside:1-9;TMhelix:10-32;inside:33-44;TMhelix:45-67;outside:68-81;TMhelix:82-104;inside:105-108;TMhelix:109-131;outside:132-155;TMhelix:156-178;inside:179-207;TMhelix:208-230;outside:231-244;TMhelix:245-267;inside:268-287;TMhelix:288-310;outside:311-328;	gene0098	328	8	179.777	41.7224	0.02651	YES	outside:1-9;TMhelix:10-32;inside:33-44;TMhelix:45-67;outside:68-81;TMhelix:82-104;inside:105-108;TMhelix:109-131;outside:132-155;TMhelix:156-178;inside:179-207;TMhelix:208-230;outside:231-244;TMhelix:245-267;inside:268-287;TMhelix:288-310;outside:311-328;	gene0098	328
gene0101	252	6	136.178	26.2222	0.314	YES	outside:1-3;TMhelix:4-26;inside:27-66;TMhelix:67-89;outside:90-98;TMhelix:99-116;inside:117-135;TMhelix:136-167;outside:168-198;TMhelix:199-221;inside:222-233;TMhelix:234-251;outside:252-252;	gene0101	252	6	136.178	26.2222	0.314	YES	outside:1-3;TMhelix:4-26;inside:27-66;TMhelix:67-89;outside:90-98;TMhelix:99-116;inside:117-135;TMhelix:136-167;outside:168-198;TMhelix:199-221;inside:222-233;TMhelix:234-251;outside:252-252;	gene0101	252	6	136.178	26.2222	0.314	YES	outside:1-3;TMhelix:4-26;inside:27-66;TMhelix:67-89;outside:90-98;TMhelix:99-116;inside:117-135;TMhelix:136-167;outside:168-198;TMhelix:199-221;inside:222-233;TMhelix:234-251;outside:252-252;	gene0101	252	6	136.178	26.2222	0.314	YES	outside:1-3;TMhelix:4-26;inside:27-66;TMhelix:67-89;outside:90-98;TMhelix:99-116;inside:117-135;TMhelix:136-167;outside:168-198;TMhelix:199-221;inside:222-233;TMhelix:234-251;outside:252-252;	gene0101	252	6	136.178	26.2222	0.314	YES	outside:1-3;TMhelix:4-26;inside:27-66;TMhelix:67-89;outside:90-98;TMhelix:99-116;inside:117-135;TMhelix:136-167;outside:168-198;TMhelix:199-221;inside:222-233;TMhelix:234-251;outside:252-252;	gene0101	252	6	136.178	26.2222	0.314	YES	outside:1-3;TMhelix:4-26;inside:27-66;TMhelix:67-89;outside:90-98;TMhelix:99-116;inside:117-135;TMhelix:136-167;outside:168-198;TMhelix:199-221;inside:222-233;TMhelix:234-251;outside:252-252;	gene0101	252
gene0114	183	4	87.9603	0.00015	0.99812	NO	inside:1-63;TMhelix:64-86;outside:87-100;TMhelix:101-123;inside:124-134;TMhelix:135-157;outside:158-161;TMhelix:162-181;inside:182-183;	gene0114	183	4	87.9603	0.00015	0.99812	NO	inside:1-63;TMhelix:64-86;outside:87-100;TMhelix:101-123;inside:124-134;TMhelix:135-157;outside:158-161;TMhelix:162-181;inside:182-183;	gene0114	183	4	87.9603	0.00015	0.99812	NO	inside:1-63;TMhelix:64-86;outside:87-100;TMhelix:101-123;inside:124-134;TMhelix:135-157;outside:158-161;TMhelix:162-181;inside:182-183;	gene0114	183	4	87.9603	0.00015	0.99812	NO	inside:1-63;TMhelix:64-86;outside:87-100;TMhelix:101-123;inside:124-134;TMhelix:135-157;outside:158-161;TMhelix:162-181;inside:182-183;	gene0114	183	4	87.9603	0.00015	0.99812	NO	inside:1-63;TMhelix:64-86;outside:87-100;TMhelix:101-123;inside:124-134;TMhelix:135-157;outside:158-161;TMhelix:162-181;inside:182-183;	gene0114	183	4	87.9603	0.00015	0.99812	NO	inside:1-63;TMhelix:64-86;outside:87-100;TMhelix:101-123;inside:124-134;TMhelix:135-157;outside:158-161;TMhelix:162-181;inside:182-183;	gene0114	183
gene0115	307	5	121.645	1.54707	0.33379	NO	outside:1-63;TMhelix:64-83;inside:84-119;TMhelix:120-142;outside:143-164;TMhelix:165-187;inside:188-235;TMhelix:236-258;outside:259-277;TMhelix:278-300;inside:301-307;	gene0115	307	5	121.645	1.54707	0.33379	NO	outside:1-63;TMhelix:64-83;inside:84-119;TMhelix:120-142;outside:143-164;TMhelix:165-187;inside:188-235;TMhelix:236-258;outside:259-277;TMhelix:278-300;inside:301-307;	gene0115	307	5	121.645	1.54707	0.33379	NO	outside:1-63;TMhelix:64-83;inside:84-119;TMhelix:120-142;outside:143-164;TMhelix:165-187;inside:188-235;TMhelix:236-258;outside:259-277;TMhelix:278-300;inside:301-307;	gene0115	307	5	121.645	1.54707	0.33379	NO	outside:1-63;TMhelix:64-83;inside:84-119;TMhelix:120-142;outside:143-164;TMhelix:165-187;inside:188-235;TMhelix:236-258;outside:259-277;TMhelix:278-300;inside:301-307;	gene0115	307	5	121.645	1.54707	0.33379	NO	outside:1-63;TMhelix:64-83;inside:84-119;TMhelix:120-142;outside:143-164;TMhelix:165-187;inside:188-235;TMhelix:236-258;outside:259-277;TMhelix:278-300;inside:301-307;	gene0115	307	5	121.645	1.54707	0.33379	NO	outside:1-63;TMhelix:64-83;inside:84-119;TMhelix:120-142;outside:143-164;TMhelix:165-187;inside:188-235;TMhelix:236-258;outside:259-277;TMhelix:278-300;inside:301-307;	gene0115	307
gene0116	88	2	46.2213	26.4802	0.34284	YES	outside:1-12;TMhelix:13-35;inside:36-55;TMhelix:56-78;outside:79-88;	gene0116	88	2	46.2213	26.4802	0.34284	YES	outside:1-12;TMhelix:13-35;inside:36-55;TMhelix:56-78;outside:79-88;	gene0116	88	2	46.2213	26.4802	0.34284	YES	outside:1-12;TMhelix:13-35;inside:36-55;TMhelix:56-78;outside:79-88;	gene0116	88	2	46.2213	26.4802	0.34284	YES	outside:1-12;TMhelix:13-35;inside:36-55;TMhelix:56-78;outside:79-88;	gene0116	88	2	46.2213	26.4802	0.34284	YES	outside:1-12;TMhelix:13-35;inside:36-55;TMhelix:56-78;outside:79-88;	gene0116	88	2	46.2213	26.4802	0.34284	YES	outside:1-12;TMhelix:13-35;inside:36-55;TMhelix:56-78;outside:79-88;	gene0116	88
gene0117	156	1	20.9693	20.9693	0.75652	YES	inside:1-6;TMhelix:7-29;outside:30-156;	gene0117	156	1	20.9693	20.9693	0.75652	YES	inside:1-6;TMhelix:7-29;outside:30-156;	gene0117	156	1	20.9693	20.9693	0.75652	YES	inside:1-6;TMhelix:7-29;outside:30-156;	gene0117	156	1	20.9693	20.9693	0.75652	YES	inside:1-6;TMhelix:7-29;outside:30-156;	gene0117	156	1	20.9693	20.9693	0.75652	YES	inside:1-6;TMhelix:7-29;outside:30-156;	gene0117	156	1	20.9693	20.9693	0.75652	YES	inside:1-6;TMhelix:7-29;outside:30-156;	gene0117	156
gene0131	599	2	44.3881	22.4544	0.38255	YES	outside:1-9;TMhelix:10-32;inside:33-268;TMhelix:269-291;outside:292-599;	gene0131	599	2	44.3881	22.4544	0.38255	YES	outside:1-9;TMhelix:10-32;inside:33-268;TMhelix:269-291;outside:292-599;	gene0131	599	2	44.3881	22.4544	0.38255	YES	outside:1-9;TMhelix:10-32;inside:33-268;TMhelix:269-291;outside:292-599;	gene0131	599	2	44.3881	22.4544	0.38255	YES	outside:1-9;TMhelix:10-32;inside:33-268;TMhelix:269-291;outside:292-599;	gene0131	599	2	44.3881	22.4544	0.38255	YES	outside:1-9;TMhelix:10-32;inside:33-268;TMhelix:269-291;outside:292-599;	gene0131	599	2	44.3881	22.4544	0.38255	YES	outside:1-9;TMhelix:10-32;inside:33-268;TMhelix:269-291;outside:292-599;	gene0131	599
gene0134	156	1	20.113	19.2249	0.85736	YES	inside:1-6;TMhelix:7-29;outside:30-156;	gene0134	156	1	20.113	19.2249	0.85736	YES	inside:1-6;TMhelix:7-29;outside:30-156;	gene0134	156	1	20.113	19.2249	0.85736	YES	inside:1-6;TMhelix:7-29;outside:30-156;	gene0134	156	1	20.113	19.2249	0.85736	YES	inside:1-6;TMhelix:7-29;outside:30-156;	gene0134	156	1	20.113	19.2249	0.85736	YES	inside:1-6;TMhelix:7-29;outside:30-156;	gene0134	156	1	20.113	19.2249	0.85736	YES	inside:1-6;TMhelix:7-29;outside:30-156;	gene0134	156
gene0139	407	12	243.376	36.1643	0.00152	YES	outside:1-19;TMhelix:20-42;inside:43-46;TMhelix:47-65;outside:66-74;TMhelix:75-94;inside:95-100;TMhelix:101-123;outside:124-127;TMhelix:128-150;inside:151-162;TMhelix:163-185;outside:186-189;TMhelix:190-212;inside:213-231;TMhelix:232-254;outside:255-273;TMhelix:274-296;inside:297-302;TMhelix:303-320;outside:321-334;TMhelix:335-357;inside:358-363;TMhelix:364-386;outside:387-407;	gene0139	407	12	243.376	36.1643	0.00152	YES	outside:1-19;TMhelix:20-42;inside:43-46;TMhelix:47-65;outside:66-74;TMhelix:75-94;inside:95-100;TMhelix:101-123;outside:124-127;TMhelix:128-150;inside:151-162;TMhelix:163-185;outside:186-189;TMhelix:190-212;inside:213-231;TMhelix:232-254;outside:255-273;TMhelix:274-296;inside:297-302;TMhelix:303-320;outside:321-334;TMhelix:335-357;inside:358-363;TMhelix:364-386;outside:387-407;	gene0139	407	12	243.376	36.1643	0.00152	YES	outside:1-19;TMhelix:20-42;inside:43-46;TMhelix:47-65;outside:66-74;TMhelix:75-94;inside:95-100;TMhelix:101-123;outside:124-127;TMhelix:128-150;inside:151-162;TMhelix:163-185;outside:186-189;TMhelix:190-212;inside:213-231;TMhelix:232-254;outside:255-273;TMhelix:274-296;inside:297-302;TMhelix:303-320;outside:321-334;TMhelix:335-357;inside:358-363;TMhelix:364-386;outside:387-407;	gene0139	407	12	243.376	36.1643	0.00152	YES	outside:1-19;TMhelix:20-42;inside:43-46;TMhelix:47-65;outside:66-74;TMhelix:75-94;inside:95-100;TMhelix:101-123;outside:124-127;TMhelix:128-150;inside:151-162;TMhelix:163-185;outside:186-189;TMhelix:190-212;inside:213-231;TMhelix:232-254;outside:255-273;TMhelix:274-296;inside:297-302;TMhelix:303-320;outside:321-334;TMhelix:335-357;inside:358-363;TMhelix:364-386;outside:387-407;	gene0139	407	12	243.376	36.1643	0.00152	YES	outside:1-19;TMhelix:20-42;inside:43-46;TMhelix:47-65;outside:66-74;TMhelix:75-94;inside:95-100;TMhelix:101-123;outside:124-127;TMhelix:128-150;inside:151-162;TMhelix:163-185;outside:186-189;TMhelix:190-212;inside:213-231;TMhelix:232-254;outside:255-273;TMhelix:274-296;inside:297-302;TMhelix:303-320;outside:321-334;TMhelix:335-357;inside:358-363;TMhelix:364-386;outside:387-407;	gene0139	407	12	243.376	36.1643	0.00152	YES	outside:1-19;TMhelix:20-42;inside:43-46;TMhelix:47-65;outside:66-74;TMhelix:75-94;inside:95-100;TMhelix:101-123;outside:124-127;TMhelix:128-150;inside:151-162;TMhelix:163-185;outside:186-189;TMhelix:190-212;inside:213-231;TMhelix:232-254;outside:255-273;TMhelix:274-296;inside:297-302;TMhelix:303-320;outside:321-334;TMhelix:335-357;inside:358-363;TMhelix:364-386;outside:387-407;	gene0139	407
gene0141	683	18	379.835	35.7394	0.39746	YES	inside:1-12;TMhelix:13-35;outside:36-44;TMhelix:45-67;inside:68-79;TMhelix:80-102;outside:103-105;TMhelix:106-128;inside:129-176;TMhelix:177-199;outside:200-208;TMhelix:209-231;inside:232-235;TMhelix:236-258;outside:259-277;TMhelix:278-300;inside:301-327;TMhelix:328-350;outside:351-364;TMhelix:365-387;inside:388-393;TMhelix:394-413;outside:414-427;TMhelix:428-447;inside:448-467;TMhelix:468-490;ou…	gene0141	683	18	379.835	35.7394	0.39746	YES	inside:1-12;TMhelix:13-35;outside:36-44;TMhelix:45-67;inside:68-79;TMhelix:80-102;outside:103-105;TMhelix:106-128;inside:129-176;TMhelix:177-199;outside:200-208;TMhelix:209-231;inside:232-235;TMhelix:236-258;outside:259-277;TMhelix:278-300;inside:301-327;TMhelix:328-350;outside:351-364;TMhelix:365-387;inside:388-393;TMhelix:394-413;outside:414-427;TMhelix:428-447;inside:448-467;TMhelix:468-490;ou…	gene0141	683	18	379.835	35.7394	0.39746	YES	inside:1-12;TMhelix:13-35;outside:36-44;TMhelix:45-67;inside:68-79;TMhelix:80-102;outside:103-105;TMhelix:106-128;inside:129-176;TMhelix:177-199;outside:200-208;TMhelix:209-231;inside:232-235;TMhelix:236-258;outside:259-277;TMhelix:278-300;inside:301-327;TMhelix:328-350;outside:351-364;TMhelix:365-387;inside:388-393;TMhelix:394-413;outside:414-427;TMhelix:428-447;inside:448-467;TMhelix:468-490;ou…	gene0141	683	18	379.835	35.7394	0.39746	YES	inside:1-12;TMhelix:13-35;outside:36-44;TMhelix:45-67;inside:68-79;TMhelix:80-102;outside:103-105;TMhelix:106-128;inside:129-176;TMhelix:177-199;outside:200-208;TMhelix:209-231;inside:232-235;TMhelix:236-258;outside:259-277;TMhelix:278-300;inside:301-327;TMhelix:328-350;outside:351-364;TMhelix:365-387;inside:388-393;TMhelix:394-413;outside:414-427;TMhelix:428-447;inside:448-467;TMhelix:468-490;ou…	gene0141	683	18	379.835	35.7394	0.39746	YES	inside:1-12;TMhelix:13-35;outside:36-44;TMhelix:45-67;inside:68-79;TMhelix:80-102;outside:103-105;TMhelix:106-128;inside:129-176;TMhelix:177-199;outside:200-208;TMhelix:209-231;inside:232-235;TMhelix:236-258;outside:259-277;TMhelix:278-300;inside:301-327;TMhelix:328-350;outside:351-364;TMhelix:365-387;inside:388-393;TMhelix:394-413;outside:414-427;TMhelix:428-447;inside:448-467;TMhelix:468-490;ou…	gene0141	683	18	379.835	35.7394	0.39746	YES	inside:1-12;TMhelix:13-35;outside:36-44;TMhelix:45-67;inside:68-79;TMhelix:80-102;outside:103-105;TMhelix:106-128;inside:129-176;TMhelix:177-199;outside:200-208;TMhelix:209-231;inside:232-235;TMhelix:236-258;outside:259-277;TMhelix:278-300;inside:301-327;TMhelix:328-350;outside:351-364;TMhelix:365-387;inside:388-393;TMhelix:394-413;outside:414-427;TMhelix:428-447;inside:448-467;TMhelix:468-490;ou…	gene0141	683
gene0146	336	10	205.135	38.443	0.99018	YES	inside:1-8;TMhelix:9-28;outside:29-42;TMhelix:43-60;inside:61-79;TMhelix:80-97;outside:98-122;TMhelix:123-145;inside:146-151;TMhelix:152-169;outside:170-178;TMhelix:179-198;inside:199-206;TMhelix:207-229;outside:230-238;TMhelix:239-258;inside:259-270;TMhelix:271-289;outside:290-303;TMhelix:304-326;inside:327-336;	gene0146	336	10	205.135	38.443	0.99018	YES	inside:1-8;TMhelix:9-28;outside:29-42;TMhelix:43-60;inside:61-79;TMhelix:80-97;outside:98-122;TMhelix:123-145;inside:146-151;TMhelix:152-169;outside:170-178;TMhelix:179-198;inside:199-206;TMhelix:207-229;outside:230-238;TMhelix:239-258;inside:259-270;TMhelix:271-289;outside:290-303;TMhelix:304-326;inside:327-336;	gene0146	336	10	205.135	38.443	0.99018	YES	inside:1-8;TMhelix:9-28;outside:29-42;TMhelix:43-60;inside:61-79;TMhelix:80-97;outside:98-122;TMhelix:123-145;inside:146-151;TMhelix:152-169;outside:170-178;TMhelix:179-198;inside:199-206;TMhelix:207-229;outside:230-238;TMhelix:239-258;inside:259-270;TMhelix:271-289;outside:290-303;TMhelix:304-326;inside:327-336;	gene0146	336	10	205.135	38.443	0.99018	YES	inside:1-8;TMhelix:9-28;outside:29-42;TMhelix:43-60;inside:61-79;TMhelix:80-97;outside:98-122;TMhelix:123-145;inside:146-151;TMhelix:152-169;outside:170-178;TMhelix:179-198;inside:199-206;TMhelix:207-229;outside:230-238;TMhelix:239-258;inside:259-270;TMhelix:271-289;outside:290-303;TMhelix:304-326;inside:327-336;	gene0146	336	10	205.135	38.443	0.99018	YES	inside:1-8;TMhelix:9-28;outside:29-42;TMhelix:43-60;inside:61-79;TMhelix:80-97;outside:98-122;TMhelix:123-145;inside:146-151;TMhelix:152-169;outside:170-178;TMhelix:179-198;inside:199-206;TMhelix:207-229;outside:230-238;TMhelix:239-258;inside:259-270;TMhelix:271-289;outside:290-303;TMhelix:304-326;inside:327-336;	gene0146	336	10	205.135	38.443	0.99018	YES	inside:1-8;TMhelix:9-28;outside:29-42;TMhelix:43-60;inside:61-79;TMhelix:80-97;outside:98-122;TMhelix:123-145;inside:146-151;TMhelix:152-169;outside:170-178;TMhelix:179-198;inside:199-206;TMhelix:207-229;outside:230-238;TMhelix:239-258;inside:259-270;TMhelix:271-289;outside:290-303;TMhelix:304-326;inside:327-336;	gene0146	336
gene0165	446	10	218.111	36.7111	0.99991	YES	inside:1-6;TMhelix:7-26;outside:27-45;TMhelix:46-64;inside:65-76;TMhelix:77-99;outside:100-151;TMhelix:152-171;inside:172-191;TMhelix:192-211;outside:212-220;TMhelix:221-243;inside:244-290;TMhelix:291-313;outside:314-317;TMhelix:318-340;inside:341-352;TMhelix:353-375;outside:376-380;TMhelix:381-403;inside:404-446;	gene0165	446	10	218.111	36.7111	0.99991	YES	inside:1-6;TMhelix:7-26;outside:27-45;TMhelix:46-64;inside:65-76;TMhelix:77-99;outside:100-151;TMhelix:152-171;inside:172-191;TMhelix:192-211;outside:212-220;TMhelix:221-243;inside:244-290;TMhelix:291-313;outside:314-317;TMhelix:318-340;inside:341-352;TMhelix:353-375;outside:376-380;TMhelix:381-403;inside:404-446;	gene0165	446	10	218.111	36.7111	0.99991	YES	inside:1-6;TMhelix:7-26;outside:27-45;TMhelix:46-64;inside:65-76;TMhelix:77-99;outside:100-151;TMhelix:152-171;inside:172-191;TMhelix:192-211;outside:212-220;TMhelix:221-243;inside:244-290;TMhelix:291-313;outside:314-317;TMhelix:318-340;inside:341-352;TMhelix:353-375;outside:376-380;TMhelix:381-403;inside:404-446;	gene0165	446	10	218.111	36.7111	0.99991	YES	inside:1-6;TMhelix:7-26;outside:27-45;TMhelix:46-64;inside:65-76;TMhelix:77-99;outside:100-151;TMhelix:152-171;inside:172-191;TMhelix:192-211;outside:212-220;TMhelix:221-243;inside:244-290;TMhelix:291-313;outside:314-317;TMhelix:318-340;inside:341-352;TMhelix:353-375;outside:376-380;TMhelix:381-403;inside:404-446;	gene0165	446	10	218.111	36.7111	0.99991	YES	inside:1-6;TMhelix:7-26;outside:27-45;TMhelix:46-64;inside:65-76;TMhelix:77-99;outside:100-151;TMhelix:152-171;inside:172-191;TMhelix:192-211;outside:212-220;TMhelix:221-243;inside:244-290;TMhelix:291-313;outside:314-317;TMhelix:318-340;inside:341-352;TMhelix:353-375;outside:376-380;TMhelix:381-403;inside:404-446;	gene0165	446	10	218.111	36.7111	0.99991	YES	inside:1-6;TMhelix:7-26;outside:27-45;TMhelix:46-64;inside:65-76;TMhelix:77-99;outside:100-151;TMhelix:152-171;inside:172-191;TMhelix:192-211;outside:212-220;TMhelix:221-243;inside:244-290;TMhelix:291-313;outside:314-317;TMhelix:318-340;inside:341-352;TMhelix:353-375;outside:376-380;TMhelix:381-403;inside:404-446;	gene0165	446
gene0171	89	1	22.0355	2.53534	0.80285	NO	inside:1-56;TMhelix:57-79;outside:80-89;	gene0171	89	1	22.0355	2.53534	0.80285	NO	inside:1-56;TMhelix:57-79;outside:80-89;	gene0171	89	1	22.0355	2.53534	0.80285	NO	inside:1-56;TMhelix:57-79;outside:80-89;	gene0171	89	1	22.0355	2.53534	0.80285	NO	inside:1-56;TMhelix:57-79;outside:80-89;	gene0171	89	1	22.0355	2.53534	0.80285	NO	inside:1-56;TMhelix:57-79;outside:80-89;	gene0171	89	1	22.0355	2.53534	0.80285	NO	inside:1-56;TMhelix:57-79;outside:80-89;	gene0171	89
gene0177	271	1	22.5761	22.5394	0.33213	YES	outside:1-14;TMhelix:15-46;inside:47-271;	gene0177	271	1	22.5761	22.5394	0.33213	YES	outside:1-14;TMhelix:15-46;inside:47-271;	gene0177	271	1	22.5761	22.5394	0.33213	YES	outside:1-14;TMhelix:15-46;inside:47-271;	gene0177	271	1	22.5761	22.5394	0.33213	YES	outside:1-14;TMhelix:15-46;inside:47-271;	gene0177	271	1	22.5761	22.5394	0.33213	YES	outside:1-14;TMhelix:15-46;inside:47-271;	gene0177	271	1	22.5761	22.5394	0.33213	YES	outside:1-14;TMhelix:15-46;inside:47-271;	gene0177	271
gene0179	431	1	17.3388	17.278	0.76717	YES	inside:1-11;TMhelix:12-34;outside:35-431;	gene0179	431	1	17.3388	17.278	0.76717	YES	inside:1-11;TMhelix:12-34;outside:35-431;	gene0179	431	1	17.3388	17.278	0.76717	YES	inside:1-11;TMhelix:12-34;outside:35-431;	gene0179	431	1	17.3388	17.278	0.76717	YES	inside:1-11;TMhelix:12-34;outside:35-431;	gene0179	431	1	17.3388	17.278	0.76717	YES	inside:1-11;TMhelix:12-34;outside:35-431;	gene0179	431	1	17.3388	17.278	0.76717	YES	inside:1-11;TMhelix:12-34;outside:35-431;	gene0179	431
gene0180	298	10	216.64	42.419	0.9664	YES	inside:1-6;TMhelix:7-29;outside:30-33;TMhelix:34-51;inside:52-59;TMhelix:60-82;outside:83-85;TMhelix:86-108;inside:109-114;TMhelix:115-134;outside:135-138;TMhelix:139-161;inside:162-173;TMhelix:174-196;outside:197-210;TMhelix:211-233;inside:234-239;TMhelix:240-262;outside:263-266;TMhelix:267-289;inside:290-298;	gene0180	298	10	216.64	42.419	0.9664	YES	inside:1-6;TMhelix:7-29;outside:30-33;TMhelix:34-51;inside:52-59;TMhelix:60-82;outside:83-85;TMhelix:86-108;inside:109-114;TMhelix:115-134;outside:135-138;TMhelix:139-161;inside:162-173;TMhelix:174-196;outside:197-210;TMhelix:211-233;inside:234-239;TMhelix:240-262;outside:263-266;TMhelix:267-289;inside:290-298;	gene0180	298	10	216.64	42.419	0.9664	YES	inside:1-6;TMhelix:7-29;outside:30-33;TMhelix:34-51;inside:52-59;TMhelix:60-82;outside:83-85;TMhelix:86-108;inside:109-114;TMhelix:115-134;outside:135-138;TMhelix:139-161;inside:162-173;TMhelix:174-196;outside:197-210;TMhelix:211-233;inside:234-239;TMhelix:240-262;outside:263-266;TMhelix:267-289;inside:290-298;	gene0180	298	10	216.64	42.419	0.9664	YES	inside:1-6;TMhelix:7-29;outside:30-33;TMhelix:34-51;inside:52-59;TMhelix:60-82;outside:83-85;TMhelix:86-108;inside:109-114;TMhelix:115-134;outside:135-138;TMhelix:139-161;inside:162-173;TMhelix:174-196;outside:197-210;TMhelix:211-233;inside:234-239;TMhelix:240-262;outside:263-266;TMhelix:267-289;inside:290-298;	gene0180	298	10	216.64	42.419	0.9664	YES	inside:1-6;TMhelix:7-29;outside:30-33;TMhelix:34-51;inside:52-59;TMhelix:60-82;outside:83-85;TMhelix:86-108;inside:109-114;TMhelix:115-134;outside:135-138;TMhelix:139-161;inside:162-173;TMhelix:174-196;outside:197-210;TMhelix:211-233;inside:234-239;TMhelix:240-262;outside:263-266;TMhelix:267-289;inside:290-298;	gene0180	298	10	216.64	42.419	0.9664	YES	inside:1-6;TMhelix:7-29;outside:30-33;TMhelix:34-51;inside:52-59;TMhelix:60-82;outside:83-85;TMhelix:86-108;inside:109-114;TMhelix:115-134;outside:135-138;TMhelix:139-161;inside:162-173;TMhelix:174-196;outside:197-210;TMhelix:211-233;inside:234-239;TMhelix:240-262;outside:263-266;TMhelix:267-289;inside:290-298;	gene0180	298
gene0187	172	1	16.9966	16.2041	0.87405	YES	inside:1-6;TMhelix:7-29;outside:30-172;	gene0187	172	1	16.9966	16.2041	0.87405	YES	inside:1-6;TMhelix:7-29;outside:30-172;	gene0187	172	1	16.9966	16.2041	0.87405	YES	inside:1-6;TMhelix:7-29;outside:30-172;	gene0187	172	1	16.9966	16.2041	0.87405	YES	inside:1-6;TMhelix:7-29;outside:30-172;	gene0187	172	1	16.9966	16.2041	0.87405	YES	inside:1-6;TMhelix:7-29;outside:30-172;	gene0187	172	1	16.9966	16.2041	0.87405	YES	inside:1-6;TMhelix:7-29;outside:30-172;	gene0187	172
gene0227	119	1	18.8904	18.8886	0.90644	YES	inside:1-20;TMhelix:21-43;outside:44-119;	gene0227	119	1	18.8904	18.8886	0.90644	YES	inside:1-20;TMhelix:21-43;outside:44-119;	gene0227	119	1	18.8904	18.8886	0.90644	YES	inside:1-20;TMhelix:21-43;outside:44-119;	gene0227	119	1	18.8904	18.8886	0.90644	YES	inside:1-20;TMhelix:21-43;outside:44-119;	gene0227	119	1	18.8904	18.8886	0.90644	YES	inside:1-20;TMhelix:21-43;outside:44-119;	gene0227	119	1	18.8904	18.8886	0.90644	YES	inside:1-20;TMhelix:21-43;outside:44-119;	gene0227	119
gene0243	32	1	19.6696	19.6696	0.91492	YES	inside:1-8;TMhelix:9-31;outside:32-32;	gene0243	32	1	19.6696	19.6696	0.91492	YES	inside:1-8;TMhelix:9-31;outside:32-32;	gene0243	32	1	19.6696	19.6696	0.91492	YES	inside:1-8;TMhelix:9-31;outside:32-32;	gene0243	32	1	19.6696	19.6696	0.91492	YES	inside:1-8;TMhelix:9-31;outside:32-32;	gene0243	32	1	19.6696	19.6696	0.91492	YES	inside:1-8;TMhelix:9-31;outside:32-32;	gene0243	32	1	19.6696	19.6696	0.91492	YES	inside:1-8;TMhelix:9-31;outside:32-32;	gene0243	32
gene0262	626	7	142.439	0.00243	0.00124	NO	outside:1-196;TMhelix:197-214;inside:215-220;TMhelix:221-240;outside:241-249;TMhelix:250-269;inside:270-277;TMhelix:278-300;outside:301-309;TMhelix:310-332;inside:333-338;TMhelix:339-358;outside:359-367;TMhelix:368-387;inside:388-626;	gene0262	626	7	142.439	0.00243	0.00124	NO	outside:1-196;TMhelix:197-214;inside:215-220;TMhelix:221-240;outside:241-249;TMhelix:250-269;inside:270-277;TMhelix:278-300;outside:301-309;TMhelix:310-332;inside:333-338;TMhelix:339-358;outside:359-367;TMhelix:368-387;inside:388-626;	gene0262	626	7	142.439	0.00243	0.00124	NO	outside:1-196;TMhelix:197-214;inside:215-220;TMhelix:221-240;outside:241-249;TMhelix:250-269;inside:270-277;TMhelix:278-300;outside:301-309;TMhelix:310-332;inside:333-338;TMhelix:339-358;outside:359-367;TMhelix:368-387;inside:388-626;	gene0262	626	7	142.439	0.00243	0.00124	NO	outside:1-196;TMhelix:197-214;inside:215-220;TMhelix:221-240;outside:241-249;TMhelix:250-269;inside:270-277;TMhelix:278-300;outside:301-309;TMhelix:310-332;inside:333-338;TMhelix:339-358;outside:359-367;TMhelix:368-387;inside:388-626;	gene0262	626	7	142.439	0.00243	0.00124	NO	outside:1-196;TMhelix:197-214;inside:215-220;TMhelix:221-240;outside:241-249;TMhelix:250-269;inside:270-277;TMhelix:278-300;outside:301-309;TMhelix:310-332;inside:333-338;TMhelix:339-358;outside:359-367;TMhelix:368-387;inside:388-626;	gene0262	626	7	142.439	0.00243	0.00124	NO	outside:1-196;TMhelix:197-214;inside:215-220;TMhelix:221-240;outside:241-249;TMhelix:250-269;inside:270-277;TMhelix:278-300;outside:301-309;TMhelix:310-332;inside:333-338;TMhelix:339-358;outside:359-367;TMhelix:368-387;inside:388-626;	gene0262	626
gene0273	143	2	63.9063	38.8785	0.96177	YES	inside:1-4;TMhelix:5-24;outside:25-43;TMhelix:44-66;inside:67-143;	gene0273	143	2	63.9063	38.8785	0.96177	YES	inside:1-4;TMhelix:5-24;outside:25-43;TMhelix:44-66;inside:67-143;	gene0273	143	2	63.9063	38.8785	0.96177	YES	inside:1-4;TMhelix:5-24;outside:25-43;TMhelix:44-66;inside:67-143;	gene0273	143	2	63.9063	38.8785	0.96177	YES	inside:1-4;TMhelix:5-24;outside:25-43;TMhelix:44-66;inside:67-143;	gene0273	143	2	63.9063	38.8785	0.96177	YES	inside:1-4;TMhelix:5-24;outside:25-43;TMhelix:44-66;inside:67-143;	gene0273	143	2	63.9063	38.8785	0.96177	YES	inside:1-4;TMhelix:5-24;outside:25-43;TMhelix:44-66;inside:67-143;	gene0273	143
gene0275	147	2	40.7164	0.00118	0.90277	NO	inside:1-79;TMhelix:80-97;outside:98-116;TMhelix:117-139;inside:140-147;	gene0275	147	2	40.7164	0.00118	0.90277	NO	inside:1-79;TMhelix:80-97;outside:98-116;TMhelix:117-139;inside:140-147;	gene0275	147	2	40.7164	0.00118	0.90277	NO	inside:1-79;TMhelix:80-97;outside:98-116;TMhelix:117-139;inside:140-147;	gene0275	147	2	40.7164	0.00118	0.90277	NO	inside:1-79;TMhelix:80-97;outside:98-116;TMhelix:117-139;inside:140-147;	gene0275	147	2	40.7164	0.00118	0.90277	NO	inside:1-79;TMhelix:80-97;outside:98-116;TMhelix:117-139;inside:140-147;	gene0275	147	2	40.7164	0.00118	0.90277	NO	inside:1-79;TMhelix:80-97;outside:98-116;TMhelix:117-139;inside:140-147;	gene0275	147
gene0280	459	8	173.314	35.9706	0.99983	YES	inside:1-12;TMhelix:13-35;outside:36-47;TMhelix:48-70;inside:71-74;TMhelix:75-97;outside:98-111;TMhelix:112-134;inside:135-153;TMhelix:154-173;outside:174-187;TMhelix:188-210;inside:211-216;TMhelix:217-235;outside:236-244;TMhelix:245-267;inside:268-459;	gene0280	459	8	173.314	35.9706	0.99983	YES	inside:1-12;TMhelix:13-35;outside:36-47;TMhelix:48-70;inside:71-74;TMhelix:75-97;outside:98-111;TMhelix:112-134;inside:135-153;TMhelix:154-173;outside:174-187;TMhelix:188-210;inside:211-216;TMhelix:217-235;outside:236-244;TMhelix:245-267;inside:268-459;	gene0280	459	8	173.314	35.9706	0.99983	YES	inside:1-12;TMhelix:13-35;outside:36-47;TMhelix:48-70;inside:71-74;TMhelix:75-97;outside:98-111;TMhelix:112-134;inside:135-153;TMhelix:154-173;outside:174-187;TMhelix:188-210;inside:211-216;TMhelix:217-235;outside:236-244;TMhelix:245-267;inside:268-459;	gene0280	459	8	173.314	35.9706	0.99983	YES	inside:1-12;TMhelix:13-35;outside:36-47;TMhelix:48-70;inside:71-74;TMhelix:75-97;outside:98-111;TMhelix:112-134;inside:135-153;TMhelix:154-173;outside:174-187;TMhelix:188-210;inside:211-216;TMhelix:217-235;outside:236-244;TMhelix:245-267;inside:268-459;	gene0280	459	8	173.314	35.9706	0.99983	YES	inside:1-12;TMhelix:13-35;outside:36-47;TMhelix:48-70;inside:71-74;TMhelix:75-97;outside:98-111;TMhelix:112-134;inside:135-153;TMhelix:154-173;outside:174-187;TMhelix:188-210;inside:211-216;TMhelix:217-235;outside:236-244;TMhelix:245-267;inside:268-459;	gene0280	459	8	173.314	35.9706	0.99983	YES	inside:1-12;TMhelix:13-35;outside:36-47;TMhelix:48-70;inside:71-74;TMhelix:75-97;outside:98-111;TMhelix:112-134;inside:135-153;TMhelix:154-173;outside:174-187;TMhelix:188-210;inside:211-216;TMhelix:217-235;outside:236-244;TMhelix:245-267;inside:268-459;	gene0280	459
gene0281	199	3	88.9042	26.6217	0.03953	YES	outside:1-25;TMhelix:26-48;inside:49-54;TMhelix:55-77;outside:78-123;TMhelix:124-143;inside:144-199;	gene0281	199	3	88.9042	26.6217	0.03953	YES	outside:1-25;TMhelix:26-48;inside:49-54;TMhelix:55-77;outside:78-123;TMhelix:124-143;inside:144-199;	gene0281	199	3	88.9042	26.6217	0.03953	YES	outside:1-25;TMhelix:26-48;inside:49-54;TMhelix:55-77;outside:78-123;TMhelix:124-143;inside:144-199;	gene0281	199	3	88.9042	26.6217	0.03953	YES	outside:1-25;TMhelix:26-48;inside:49-54;TMhelix:55-77;outside:78-123;TMhelix:124-143;inside:144-199;	gene0281	199	3	88.9042	26.6217	0.03953	YES	outside:1-25;TMhelix:26-48;inside:49-54;TMhelix:55-77;outside:78-123;TMhelix:124-143;inside:144-199;	gene0281	199	3	88.9042	26.6217	0.03953	YES	outside:1-25;TMhelix:26-48;inside:49-54;TMhelix:55-77;outside:78-123;TMhelix:124-143;inside:144-199;	gene0281	199
gene0287	661	2	39.1577	21.1467	0.12942	YES	outside:1-19;TMhelix:20-39;inside:40-337;TMhelix:338-357;outside:358-661;	gene0287	661	2	39.1577	21.1467	0.12942	YES	outside:1-19;TMhelix:20-39;inside:40-337;TMhelix:338-357;outside:358-661;	gene0287	661	2	39.1577	21.1467	0.12942	YES	outside:1-19;TMhelix:20-39;inside:40-337;TMhelix:338-357;outside:358-661;	gene0287	661	2	39.1577	21.1467	0.12942	YES	outside:1-19;TMhelix:20-39;inside:40-337;TMhelix:338-357;outside:358-661;	gene0287	661	2	39.1577	21.1467	0.12942	YES	outside:1-19;TMhelix:20-39;inside:40-337;TMhelix:338-357;outside:358-661;	gene0287	661	2	39.1577	21.1467	0.12942	YES	outside:1-19;TMhelix:20-39;inside:40-337;TMhelix:338-357;outside:358-661;	gene0287	661
gene0289	414	10	237.478	36.6691	0.99613	YES	inside:1-11;TMhelix:12-34;outside:35-43;TMhelix:44-66;inside:67-78;TMhelix:79-98;outside:99-102;TMhelix:103-125;inside:126-137;TMhelix:138-160;outside:161-169;TMhelix:170-187;inside:188-220;TMhelix:221-243;outside:244-295;TMhelix:296-318;inside:319-338;TMhelix:339-361;outside:362-370;TMhelix:371-393;inside:394-414;	gene0289	414	10	237.478	36.6691	0.99613	YES	inside:1-11;TMhelix:12-34;outside:35-43;TMhelix:44-66;inside:67-78;TMhelix:79-98;outside:99-102;TMhelix:103-125;inside:126-137;TMhelix:138-160;outside:161-169;TMhelix:170-187;inside:188-220;TMhelix:221-243;outside:244-295;TMhelix:296-318;inside:319-338;TMhelix:339-361;outside:362-370;TMhelix:371-393;inside:394-414;	gene0289	414	10	237.478	36.6691	0.99613	YES	inside:1-11;TMhelix:12-34;outside:35-43;TMhelix:44-66;inside:67-78;TMhelix:79-98;outside:99-102;TMhelix:103-125;inside:126-137;TMhelix:138-160;outside:161-169;TMhelix:170-187;inside:188-220;TMhelix:221-243;outside:244-295;TMhelix:296-318;inside:319-338;TMhelix:339-361;outside:362-370;TMhelix:371-393;inside:394-414;	gene0289	414	10	237.478	36.6691	0.99613	YES	inside:1-11;TMhelix:12-34;outside:35-43;TMhelix:44-66;inside:67-78;TMhelix:79-98;outside:99-102;TMhelix:103-125;inside:126-137;TMhelix:138-160;outside:161-169;TMhelix:170-187;inside:188-220;TMhelix:221-243;outside:244-295;TMhelix:296-318;inside:319-338;TMhelix:339-361;outside:362-370;TMhelix:371-393;inside:394-414;	gene0289	414	10	237.478	36.6691	0.99613	YES	inside:1-11;TMhelix:12-34;outside:35-43;TMhelix:44-66;inside:67-78;TMhelix:79-98;outside:99-102;TMhelix:103-125;inside:126-137;TMhelix:138-160;outside:161-169;TMhelix:170-187;inside:188-220;TMhelix:221-243;outside:244-295;TMhelix:296-318;inside:319-338;TMhelix:339-361;outside:362-370;TMhelix:371-393;inside:394-414;	gene0289	414	10	237.478	36.6691	0.99613	YES	inside:1-11;TMhelix:12-34;outside:35-43;TMhelix:44-66;inside:67-78;TMhelix:79-98;outside:99-102;TMhelix:103-125;inside:126-137;TMhelix:138-160;outside:161-169;TMhelix:170-187;inside:188-220;TMhelix:221-243;outside:244-295;TMhelix:296-318;inside:319-338;TMhelix:339-361;outside:362-370;TMhelix:371-393;inside:394-414;	gene0289	414
gene0305	428	11	229.318	17.6906	0.79239	YES	inside:1-20;TMhelix:21-38;outside:39-91;TMhelix:92-114;inside:115-120;TMhelix:121-143;outside:144-147;TMhelix:148-167;inside:168-173;TMhelix:174-196;outside:197-205;TMhelix:206-228;inside:229-247;TMhelix:248-270;outside:271-274;TMhelix:275-297;inside:298-303;TMhelix:304-326;outside:327-335;TMhelix:336-355;inside:356-359;TMhelix:360-382;outside:383-428;	gene0305	428	11	229.318	17.6906	0.79239	YES	inside:1-20;TMhelix:21-38;outside:39-91;TMhelix:92-114;inside:115-120;TMhelix:121-143;outside:144-147;TMhelix:148-167;inside:168-173;TMhelix:174-196;outside:197-205;TMhelix:206-228;inside:229-247;TMhelix:248-270;outside:271-274;TMhelix:275-297;inside:298-303;TMhelix:304-326;outside:327-335;TMhelix:336-355;inside:356-359;TMhelix:360-382;outside:383-428;	gene0305	428	11	229.318	17.6906	0.79239	YES	inside:1-20;TMhelix:21-38;outside:39-91;TMhelix:92-114;inside:115-120;TMhelix:121-143;outside:144-147;TMhelix:148-167;inside:168-173;TMhelix:174-196;outside:197-205;TMhelix:206-228;inside:229-247;TMhelix:248-270;outside:271-274;TMhelix:275-297;inside:298-303;TMhelix:304-326;outside:327-335;TMhelix:336-355;inside:356-359;TMhelix:360-382;outside:383-428;	gene0305	428	11	229.318	17.6906	0.79239	YES	inside:1-20;TMhelix:21-38;outside:39-91;TMhelix:92-114;inside:115-120;TMhelix:121-143;outside:144-147;TMhelix:148-167;inside:168-173;TMhelix:174-196;outside:197-205;TMhelix:206-228;inside:229-247;TMhelix:248-270;outside:271-274;TMhelix:275-297;inside:298-303;TMhelix:304-326;outside:327-335;TMhelix:336-355;inside:356-359;TMhelix:360-382;outside:383-428;	gene0305	428	11	229.318	17.6906	0.79239	YES	inside:1-20;TMhelix:21-38;outside:39-91;TMhelix:92-114;inside:115-120;TMhelix:121-143;outside:144-147;TMhelix:148-167;inside:168-173;TMhelix:174-196;outside:197-205;TMhelix:206-228;inside:229-247;TMhelix:248-270;outside:271-274;TMhelix:275-297;inside:298-303;TMhelix:304-326;outside:327-335;TMhelix:336-355;inside:356-359;TMhelix:360-382;outside:383-428;	gene0305	428	11	229.318	17.6906	0.79239	YES	inside:1-20;TMhelix:21-38;outside:39-91;TMhelix:92-114;inside:115-120;TMhelix:121-143;outside:144-147;TMhelix:148-167;inside:168-173;TMhelix:174-196;outside:197-205;TMhelix:206-228;inside:229-247;TMhelix:248-270;outside:271-274;TMhelix:275-297;inside:298-303;TMhelix:304-326;outside:327-335;TMhelix:336-355;inside:356-359;TMhelix:360-382;outside:383-428;	gene0305	428
gene0306	427	10	214.132	15.9545	0.91568	YES	inside:1-19;TMhelix:20-37;outside:38-90;TMhelix:91-113;inside:114-119;TMhelix:120-142;outside:143-146;TMhelix:147-166;inside:167-172;TMhelix:173-195;outside:196-204;TMhelix:205-227;inside:228-239;TMhelix:240-259;outside:260-273;TMhelix:274-296;inside:297-302;TMhelix:303-325;outside:326-339;TMhelix:340-362;inside:363-427;	gene0306	427	10	214.132	15.9545	0.91568	YES	inside:1-19;TMhelix:20-37;outside:38-90;TMhelix:91-113;inside:114-119;TMhelix:120-142;outside:143-146;TMhelix:147-166;inside:167-172;TMhelix:173-195;outside:196-204;TMhelix:205-227;inside:228-239;TMhelix:240-259;outside:260-273;TMhelix:274-296;inside:297-302;TMhelix:303-325;outside:326-339;TMhelix:340-362;inside:363-427;	gene0306	427	10	214.132	15.9545	0.91568	YES	inside:1-19;TMhelix:20-37;outside:38-90;TMhelix:91-113;inside:114-119;TMhelix:120-142;outside:143-146;TMhelix:147-166;inside:167-172;TMhelix:173-195;outside:196-204;TMhelix:205-227;inside:228-239;TMhelix:240-259;outside:260-273;TMhelix:274-296;inside:297-302;TMhelix:303-325;outside:326-339;TMhelix:340-362;inside:363-427;	gene0306	427	10	214.132	15.9545	0.91568	YES	inside:1-19;TMhelix:20-37;outside:38-90;TMhelix:91-113;inside:114-119;TMhelix:120-142;outside:143-146;TMhelix:147-166;inside:167-172;TMhelix:173-195;outside:196-204;TMhelix:205-227;inside:228-239;TMhelix:240-259;outside:260-273;TMhelix:274-296;inside:297-302;TMhelix:303-325;outside:326-339;TMhelix:340-362;inside:363-427;	gene0306	427	10	214.132	15.9545	0.91568	YES	inside:1-19;TMhelix:20-37;outside:38-90;TMhelix:91-113;inside:114-119;TMhelix:120-142;outside:143-146;TMhelix:147-166;inside:167-172;TMhelix:173-195;outside:196-204;TMhelix:205-227;inside:228-239;TMhelix:240-259;outside:260-273;TMhelix:274-296;inside:297-302;TMhelix:303-325;outside:326-339;TMhelix:340-362;inside:363-427;	gene0306	427	10	214.132	15.9545	0.91568	YES	inside:1-19;TMhelix:20-37;outside:38-90;TMhelix:91-113;inside:114-119;TMhelix:120-142;outside:143-146;TMhelix:147-166;inside:167-172;TMhelix:173-195;outside:196-204;TMhelix:205-227;inside:228-239;TMhelix:240-259;outside:260-273;TMhelix:274-296;inside:297-302;TMhelix:303-325;outside:326-339;TMhelix:340-362;inside:363-427;	gene0306	427
gene0307	403	3	73.5698	0.0097	0.91951	NO	inside:1-166;TMhelix:167-189;outside:190-217;TMhelix:218-237;inside:238-373;TMhelix:374-396;outside:397-403;	gene0307	403	3	73.5698	0.0097	0.91951	NO	inside:1-166;TMhelix:167-189;outside:190-217;TMhelix:218-237;inside:238-373;TMhelix:374-396;outside:397-403;	gene0307	403	3	73.5698	0.0097	0.91951	NO	inside:1-166;TMhelix:167-189;outside:190-217;TMhelix:218-237;inside:238-373;TMhelix:374-396;outside:397-403;	gene0307	403	3	73.5698	0.0097	0.91951	NO	inside:1-166;TMhelix:167-189;outside:190-217;TMhelix:218-237;inside:238-373;TMhelix:374-396;outside:397-403;	gene0307	403	3	73.5698	0.0097	0.91951	NO	inside:1-166;TMhelix:167-189;outside:190-217;TMhelix:218-237;inside:238-373;TMhelix:374-396;outside:397-403;	gene0307	403	3	73.5698	0.0097	0.91951	NO	inside:1-166;TMhelix:167-189;outside:190-217;TMhelix:218-237;inside:238-373;TMhelix:374-396;outside:397-403;	gene0307	403
gene0309	806	1	19.453	19.369	0.86758	YES	inside:1-16;TMhelix:17-39;outside:40-806;	gene0309	806	1	19.453	19.369	0.86758	YES	inside:1-16;TMhelix:17-39;outside:40-806;	gene0309	806	1	19.453	19.369	0.86758	YES	inside:1-16;TMhelix:17-39;outside:40-806;	gene0309	806	1	19.453	19.369	0.86758	YES	inside:1-16;TMhelix:17-39;outside:40-806;	gene0309	806	1	19.453	19.369	0.86758	YES	inside:1-16;TMhelix:17-39;outside:40-806;	gene0309	806	1	19.453	19.369	0.86758	YES	inside:1-16;TMhelix:17-39;outside:40-806;	gene0309	806
gene0311	192	1	26.6261	17.1042	0.67411	YES	inside:1-43;TMhelix:44-66;outside:67-192;	gene0311	192	1	26.6261	17.1042	0.67411	YES	inside:1-43;TMhelix:44-66;outside:67-192;	gene0311	192	1	26.6261	17.1042	0.67411	YES	inside:1-43;TMhelix:44-66;outside:67-192;	gene0311	192	1	26.6261	17.1042	0.67411	YES	inside:1-43;TMhelix:44-66;outside:67-192;	gene0311	192	1	26.6261	17.1042	0.67411	YES	inside:1-43;TMhelix:44-66;outside:67-192;	gene0311	192	1	26.6261	17.1042	0.67411	YES	inside:1-43;TMhelix:44-66;outside:67-192;	gene0311	192
gene0313	352	1	22.292	22.0817	0.67503	YES	outside:1-14;TMhelix:15-37;inside:38-352;	gene0313	352	1	22.292	22.0817	0.67503	YES	outside:1-14;TMhelix:15-37;inside:38-352;	gene0313	352	1	22.292	22.0817	0.67503	YES	outside:1-14;TMhelix:15-37;inside:38-352;	gene0313	352	1	22.292	22.0817	0.67503	YES	outside:1-14;TMhelix:15-37;inside:38-352;	gene0313	352	1	22.292	22.0817	0.67503	YES	outside:1-14;TMhelix:15-37;inside:38-352;	gene0313	352	1	22.292	22.0817	0.67503	YES	outside:1-14;TMhelix:15-37;inside:38-352;	gene0313	352
gene0314	240	1	23.2624	21.6855	0.93737	YES	inside:1-12;TMhelix:13-35;outside:36-240;	gene0314	240	1	23.2624	21.6855	0.93737	YES	inside:1-12;TMhelix:13-35;outside:36-240;	gene0314	240	1	23.2624	21.6855	0.93737	YES	inside:1-12;TMhelix:13-35;outside:36-240;	gene0314	240	1	23.2624	21.6855	0.93737	YES	inside:1-12;TMhelix:13-35;outside:36-240;	gene0314	240	1	23.2624	21.6855	0.93737	YES	inside:1-12;TMhelix:13-35;outside:36-240;	gene0314	240	1	23.2624	21.6855	0.93737	YES	inside:1-12;TMhelix:13-35;outside:36-240;	gene0314	240
gene0315	135	1	21.5781	21.5598	0.98109	YES	inside:1-12;TMhelix:13-35;outside:36-135;	gene0315	135	1	21.5781	21.5598	0.98109	YES	inside:1-12;TMhelix:13-35;outside:36-135;	gene0315	135	1	21.5781	21.5598	0.98109	YES	inside:1-12;TMhelix:13-35;outside:36-135;	gene0315	135	1	21.5781	21.5598	0.98109	YES	inside:1-12;TMhelix:13-35;outside:36-135;	gene0315	135	1	21.5781	21.5598	0.98109	YES	inside:1-12;TMhelix:13-35;outside:36-135;	gene0315	135	1	21.5781	21.5598	0.98109	YES	inside:1-12;TMhelix:13-35;outside:36-135;	gene0315	135
gene0316	165	1	22.2736	22.1608	0.9667	YES	inside:1-15;TMhelix:16-38;outside:39-165;	gene0316	165	1	22.2736	22.1608	0.9667	YES	inside:1-15;TMhelix:16-38;outside:39-165;	gene0316	165	1	22.2736	22.1608	0.9667	YES	inside:1-15;TMhelix:16-38;outside:39-165;	gene0316	165	1	22.2736	22.1608	0.9667	YES	inside:1-15;TMhelix:16-38;outside:39-165;	gene0316	165	1	22.2736	22.1608	0.9667	YES	inside:1-15;TMhelix:16-38;outside:39-165;	gene0316	165	1	22.2736	22.1608	0.9667	YES	inside:1-15;TMhelix:16-38;outside:39-165;	gene0316	165
gene0317	156	1	22.8038	22.8027	0.98532	YES	inside:1-20;TMhelix:21-43;outside:44-156;	gene0317	156	1	22.8038	22.8027	0.98532	YES	inside:1-20;TMhelix:21-43;outside:44-156;	gene0317	156	1	22.8038	22.8027	0.98532	YES	inside:1-20;TMhelix:21-43;outside:44-156;	gene0317	156	1	22.8038	22.8027	0.98532	YES	inside:1-20;TMhelix:21-43;outside:44-156;	gene0317	156	1	22.8038	22.8027	0.98532	YES	inside:1-20;TMhelix:21-43;outside:44-156;	gene0317	156	1	22.8038	22.8027	0.98532	YES	inside:1-20;TMhelix:21-43;outside:44-156;	gene0317	156
gene0318	228	1	21.2502	21.2358	0.96551	YES	inside:1-6;TMhelix:7-29;outside:30-228;	gene0318	228	1	21.2502	21.2358	0.96551	YES	inside:1-6;TMhelix:7-29;outside:30-228;	gene0318	228	1	21.2502	21.2358	0.96551	YES	inside:1-6;TMhelix:7-29;outside:30-228;	gene0318	228	1	21.2502	21.2358	0.96551	YES	inside:1-6;TMhelix:7-29;outside:30-228;	gene0318	228	1	21.2502	21.2358	0.96551	YES	inside:1-6;TMhelix:7-29;outside:30-228;	gene0318	228	1	21.2502	21.2358	0.96551	YES	inside:1-6;TMhelix:7-29;outside:30-228;	gene0318	228
gene0324	162	1	20.094	19.4789	0.836	YES	inside:1-4;TMhelix:5-27;outside:28-162;	gene0324	162	1	20.094	19.4789	0.836	YES	inside:1-4;TMhelix:5-27;outside:28-162;	gene0324	162	1	20.094	19.4789	0.836	YES	inside:1-4;TMhelix:5-27;outside:28-162;	gene0324	162	1	20.094	19.4789	0.836	YES	inside:1-4;TMhelix:5-27;outside:28-162;	gene0324	162	1	20.094	19.4789	0.836	YES	inside:1-4;TMhelix:5-27;outside:28-162;	gene0324	162	1	20.094	19.4789	0.836	YES	inside:1-4;TMhelix:5-27;outside:28-162;	gene0324	162
gene0327	632	11	257.335	41.9071	0.21763	YES	inside:1-6;TMhelix:7-24;outside:25-27;TMhelix:28-50;inside:51-86;TMhelix:87-109;outside:110-112;TMhelix:113-135;inside:136-147;TMhelix:148-170;outside:171-182;TMhelix:183-205;inside:206-225;TMhelix:226-248;outside:249-267;TMhelix:268-290;inside:291-294;TMhelix:295-317;outside:318-326;TMhelix:327-349;inside:350-360;TMhelix:361-378;outside:379-632;	gene0327	632	11	257.335	41.9071	0.21763	YES	inside:1-6;TMhelix:7-24;outside:25-27;TMhelix:28-50;inside:51-86;TMhelix:87-109;outside:110-112;TMhelix:113-135;inside:136-147;TMhelix:148-170;outside:171-182;TMhelix:183-205;inside:206-225;TMhelix:226-248;outside:249-267;TMhelix:268-290;inside:291-294;TMhelix:295-317;outside:318-326;TMhelix:327-349;inside:350-360;TMhelix:361-378;outside:379-632;	gene0327	632	11	257.335	41.9071	0.21763	YES	inside:1-6;TMhelix:7-24;outside:25-27;TMhelix:28-50;inside:51-86;TMhelix:87-109;outside:110-112;TMhelix:113-135;inside:136-147;TMhelix:148-170;outside:171-182;TMhelix:183-205;inside:206-225;TMhelix:226-248;outside:249-267;TMhelix:268-290;inside:291-294;TMhelix:295-317;outside:318-326;TMhelix:327-349;inside:350-360;TMhelix:361-378;outside:379-632;	gene0327	632	11	257.335	41.9071	0.21763	YES	inside:1-6;TMhelix:7-24;outside:25-27;TMhelix:28-50;inside:51-86;TMhelix:87-109;outside:110-112;TMhelix:113-135;inside:136-147;TMhelix:148-170;outside:171-182;TMhelix:183-205;inside:206-225;TMhelix:226-248;outside:249-267;TMhelix:268-290;inside:291-294;TMhelix:295-317;outside:318-326;TMhelix:327-349;inside:350-360;TMhelix:361-378;outside:379-632;	gene0327	632	11	257.335	41.9071	0.21763	YES	inside:1-6;TMhelix:7-24;outside:25-27;TMhelix:28-50;inside:51-86;TMhelix:87-109;outside:110-112;TMhelix:113-135;inside:136-147;TMhelix:148-170;outside:171-182;TMhelix:183-205;inside:206-225;TMhelix:226-248;outside:249-267;TMhelix:268-290;inside:291-294;TMhelix:295-317;outside:318-326;TMhelix:327-349;inside:350-360;TMhelix:361-378;outside:379-632;	gene0327	632	11	257.335	41.9071	0.21763	YES	inside:1-6;TMhelix:7-24;outside:25-27;TMhelix:28-50;inside:51-86;TMhelix:87-109;outside:110-112;TMhelix:113-135;inside:136-147;TMhelix:148-170;outside:171-182;TMhelix:183-205;inside:206-225;TMhelix:226-248;outside:249-267;TMhelix:268-290;inside:291-294;TMhelix:295-317;outside:318-326;TMhelix:327-349;inside:350-360;TMhelix:361-378;outside:379-632;	gene0327	632
gene0330	436	1	19.7994	19.7925	0.95097	YES	inside:1-12;TMhelix:13-32;outside:33-436;	gene0330	436	1	19.7994	19.7925	0.95097	YES	inside:1-12;TMhelix:13-32;outside:33-436;	gene0330	436	1	19.7994	19.7925	0.95097	YES	inside:1-12;TMhelix:13-32;outside:33-436;	gene0330	436	1	19.7994	19.7925	0.95097	YES	inside:1-12;TMhelix:13-32;outside:33-436;	gene0330	436	1	19.7994	19.7925	0.95097	YES	inside:1-12;TMhelix:13-32;outside:33-436;	gene0330	436	1	19.7994	19.7925	0.95097	YES	inside:1-12;TMhelix:13-32;outside:33-436;	gene0330	436
gene0332	376	1	19.7089	18.4328	0.7777	YES	inside:1-6;TMhelix:7-29;outside:30-376;	gene0332	376	1	19.7089	18.4328	0.7777	YES	inside:1-6;TMhelix:7-29;outside:30-376;	gene0332	376	1	19.7089	18.4328	0.7777	YES	inside:1-6;TMhelix:7-29;outside:30-376;	gene0332	376	1	19.7089	18.4328	0.7777	YES	inside:1-6;TMhelix:7-29;outside:30-376;	gene0332	376	1	19.7089	18.4328	0.7777	YES	inside:1-6;TMhelix:7-29;outside:30-376;	gene0332	376	1	19.7089	18.4328	0.7777	YES	inside:1-6;TMhelix:7-29;outside:30-376;	gene0332	376
gene0338	292	1	22.7345	22.7281	0.76276	YES	inside:1-18;TMhelix:19-41;outside:42-292;	gene0338	292	1	22.7345	22.7281	0.76276	YES	inside:1-18;TMhelix:19-41;outside:42-292;	gene0338	292	1	22.7345	22.7281	0.76276	YES	inside:1-18;TMhelix:19-41;outside:42-292;	gene0338	292	1	22.7345	22.7281	0.76276	YES	inside:1-18;TMhelix:19-41;outside:42-292;	gene0338	292	1	22.7345	22.7281	0.76276	YES	inside:1-18;TMhelix:19-41;outside:42-292;	gene0338	292	1	22.7345	22.7281	0.76276	YES	inside:1-18;TMhelix:19-41;outside:42-292;	gene0338	292
gene0339	137	1	20.0141	20.0138	0.9787	YES	inside:1-6;TMhelix:7-26;outside:27-137;	gene0339	137	1	20.0141	20.0138	0.9787	YES	inside:1-6;TMhelix:7-26;outside:27-137;	gene0339	137	1	20.0141	20.0138	0.9787	YES	inside:1-6;TMhelix:7-26;outside:27-137;	gene0339	137	1	20.0141	20.0138	0.9787	YES	inside:1-6;TMhelix:7-26;outside:27-137;	gene0339	137	1	20.0141	20.0138	0.9787	YES	inside:1-6;TMhelix:7-26;outside:27-137;	gene0339	137	1	20.0141	20.0138	0.9787	YES	inside:1-6;TMhelix:7-26;outside:27-137;	gene0339	137
gene0344	392	3	74.6261	10.6002	0.89545	YES	inside:1-89;TMhelix:90-112;outside:113-124;TMhelix:125-147;inside:148-167;TMhelix:168-190;outside:191-392;	gene0344	392	3	74.6261	10.6002	0.89545	YES	inside:1-89;TMhelix:90-112;outside:113-124;TMhelix:125-147;inside:148-167;TMhelix:168-190;outside:191-392;	gene0344	392	3	74.6261	10.6002	0.89545	YES	inside:1-89;TMhelix:90-112;outside:113-124;TMhelix:125-147;inside:148-167;TMhelix:168-190;outside:191-392;	gene0344	392	3	74.6261	10.6002	0.89545	YES	inside:1-89;TMhelix:90-112;outside:113-124;TMhelix:125-147;inside:148-167;TMhelix:168-190;outside:191-392;	gene0344	392	3	74.6261	10.6002	0.89545	YES	inside:1-89;TMhelix:90-112;outside:113-124;TMhelix:125-147;inside:148-167;TMhelix:168-190;outside:191-392;	gene0344	392	3	74.6261	10.6002	0.89545	YES	inside:1-89;TMhelix:90-112;outside:113-124;TMhelix:125-147;inside:148-167;TMhelix:168-190;outside:191-392;	gene0344	392
gene0351	429	12	261.93	17.5074	0.99809	YES	inside:1-43;TMhelix:44-66;outside:67-80;TMhelix:81-100;inside:101-106;TMhelix:107-129;outside:130-132;TMhelix:133-155;inside:156-161;TMhelix:162-184;outside:185-193;TMhelix:194-216;inside:217-244;TMhelix:245-267;outside:268-281;TMhelix:282-304;inside:305-310;TMhelix:311-330;outside:331-334;TMhelix:335-357;inside:358-369;TMhelix:370-392;outside:393-395;TMhelix:396-418;inside:419-429;	gene0351	429	12	261.93	17.5074	0.99809	YES	inside:1-43;TMhelix:44-66;outside:67-80;TMhelix:81-100;inside:101-106;TMhelix:107-129;outside:130-132;TMhelix:133-155;inside:156-161;TMhelix:162-184;outside:185-193;TMhelix:194-216;inside:217-244;TMhelix:245-267;outside:268-281;TMhelix:282-304;inside:305-310;TMhelix:311-330;outside:331-334;TMhelix:335-357;inside:358-369;TMhelix:370-392;outside:393-395;TMhelix:396-418;inside:419-429;	gene0351	429	12	261.93	17.5074	0.99809	YES	inside:1-43;TMhelix:44-66;outside:67-80;TMhelix:81-100;inside:101-106;TMhelix:107-129;outside:130-132;TMhelix:133-155;inside:156-161;TMhelix:162-184;outside:185-193;TMhelix:194-216;inside:217-244;TMhelix:245-267;outside:268-281;TMhelix:282-304;inside:305-310;TMhelix:311-330;outside:331-334;TMhelix:335-357;inside:358-369;TMhelix:370-392;outside:393-395;TMhelix:396-418;inside:419-429;	gene0351	429	12	261.93	17.5074	0.99809	YES	inside:1-43;TMhelix:44-66;outside:67-80;TMhelix:81-100;inside:101-106;TMhelix:107-129;outside:130-132;TMhelix:133-155;inside:156-161;TMhelix:162-184;outside:185-193;TMhelix:194-216;inside:217-244;TMhelix:245-267;outside:268-281;TMhelix:282-304;inside:305-310;TMhelix:311-330;outside:331-334;TMhelix:335-357;inside:358-369;TMhelix:370-392;outside:393-395;TMhelix:396-418;inside:419-429;	gene0351	429	12	261.93	17.5074	0.99809	YES	inside:1-43;TMhelix:44-66;outside:67-80;TMhelix:81-100;inside:101-106;TMhelix:107-129;outside:130-132;TMhelix:133-155;inside:156-161;TMhelix:162-184;outside:185-193;TMhelix:194-216;inside:217-244;TMhelix:245-267;outside:268-281;TMhelix:282-304;inside:305-310;TMhelix:311-330;outside:331-334;TMhelix:335-357;inside:358-369;TMhelix:370-392;outside:393-395;TMhelix:396-418;inside:419-429;	gene0351	429	12	261.93	17.5074	0.99809	YES	inside:1-43;TMhelix:44-66;outside:67-80;TMhelix:81-100;inside:101-106;TMhelix:107-129;outside:130-132;TMhelix:133-155;inside:156-161;TMhelix:162-184;outside:185-193;TMhelix:194-216;inside:217-244;TMhelix:245-267;outside:268-281;TMhelix:282-304;inside:305-310;TMhelix:311-330;outside:331-334;TMhelix:335-357;inside:358-369;TMhelix:370-392;outside:393-395;TMhelix:396-418;inside:419-429;	gene0351	429
gene0352	756	10	221.793	20.3409	0.55899	YES	outside:1-14;TMhelix:15-37;inside:38-153;TMhelix:154-176;outside:177-227;TMhelix:228-250;inside:251-261;TMhelix:262-284;outside:285-298;TMhelix:299-321;inside:322-348;TMhelix:349-371;outside:372-380;TMhelix:381-403;inside:404-423;TMhelix:424-446;outside:447-460;TMhelix:461-483;inside:484-532;TMhelix:533-555;outside:556-756;	gene0352	756	10	221.793	20.3409	0.55899	YES	outside:1-14;TMhelix:15-37;inside:38-153;TMhelix:154-176;outside:177-227;TMhelix:228-250;inside:251-261;TMhelix:262-284;outside:285-298;TMhelix:299-321;inside:322-348;TMhelix:349-371;outside:372-380;TMhelix:381-403;inside:404-423;TMhelix:424-446;outside:447-460;TMhelix:461-483;inside:484-532;TMhelix:533-555;outside:556-756;	gene0352	756	10	221.793	20.3409	0.55899	YES	outside:1-14;TMhelix:15-37;inside:38-153;TMhelix:154-176;outside:177-227;TMhelix:228-250;inside:251-261;TMhelix:262-284;outside:285-298;TMhelix:299-321;inside:322-348;TMhelix:349-371;outside:372-380;TMhelix:381-403;inside:404-423;TMhelix:424-446;outside:447-460;TMhelix:461-483;inside:484-532;TMhelix:533-555;outside:556-756;	gene0352	756	10	221.793	20.3409	0.55899	YES	outside:1-14;TMhelix:15-37;inside:38-153;TMhelix:154-176;outside:177-227;TMhelix:228-250;inside:251-261;TMhelix:262-284;outside:285-298;TMhelix:299-321;inside:322-348;TMhelix:349-371;outside:372-380;TMhelix:381-403;inside:404-423;TMhelix:424-446;outside:447-460;TMhelix:461-483;inside:484-532;TMhelix:533-555;outside:556-756;	gene0352	756	10	221.793	20.3409	0.55899	YES	outside:1-14;TMhelix:15-37;inside:38-153;TMhelix:154-176;outside:177-227;TMhelix:228-250;inside:251-261;TMhelix:262-284;outside:285-298;TMhelix:299-321;inside:322-348;TMhelix:349-371;outside:372-380;TMhelix:381-403;inside:404-423;TMhelix:424-446;outside:447-460;TMhelix:461-483;inside:484-532;TMhelix:533-555;outside:556-756;	gene0352	756	10	221.793	20.3409	0.55899	YES	outside:1-14;TMhelix:15-37;inside:38-153;TMhelix:154-176;outside:177-227;TMhelix:228-250;inside:251-261;TMhelix:262-284;outside:285-298;TMhelix:299-321;inside:322-348;TMhelix:349-371;outside:372-380;TMhelix:381-403;inside:404-423;TMhelix:424-446;outside:447-460;TMhelix:461-483;inside:484-532;TMhelix:533-555;outside:556-756;	gene0352	756
gene0353	247	3	66.3675	19.9868	0.57595	YES	inside:1-38;TMhelix:39-61;outside:62-196;TMhelix:197-219;inside:220-225;TMhelix:226-245;outside:246-247;	gene0353	247	3	66.3675	19.9868	0.57595	YES	inside:1-38;TMhelix:39-61;outside:62-196;TMhelix:197-219;inside:220-225;TMhelix:226-245;outside:246-247;	gene0353	247	3	66.3675	19.9868	0.57595	YES	inside:1-38;TMhelix:39-61;outside:62-196;TMhelix:197-219;inside:220-225;TMhelix:226-245;outside:246-247;	gene0353	247	3	66.3675	19.9868	0.57595	YES	inside:1-38;TMhelix:39-61;outside:62-196;TMhelix:197-219;inside:220-225;TMhelix:226-245;outside:246-247;	gene0353	247	3	66.3675	19.9868	0.57595	YES	inside:1-38;TMhelix:39-61;outside:62-196;TMhelix:197-219;inside:220-225;TMhelix:226-245;outside:246-247;	gene0353	247	3	66.3675	19.9868	0.57595	YES	inside:1-38;TMhelix:39-61;outside:62-196;TMhelix:197-219;inside:220-225;TMhelix:226-245;outside:246-247;	gene0353	247
gene0357	432	2	45.2268	22.4955	0.0233	YES	outside:1-9;TMhelix:10-32;inside:33-133;TMhelix:134-156;outside:157-432;	gene0357	432	2	45.2268	22.4955	0.0233	YES	outside:1-9;TMhelix:10-32;inside:33-133;TMhelix:134-156;outside:157-432;	gene0357	432	2	45.2268	22.4955	0.0233	YES	outside:1-9;TMhelix:10-32;inside:33-133;TMhelix:134-156;outside:157-432;	gene0357	432	2	45.2268	22.4955	0.0233	YES	outside:1-9;TMhelix:10-32;inside:33-133;TMhelix:134-156;outside:157-432;	gene0357	432	2	45.2268	22.4955	0.0233	YES	outside:1-9;TMhelix:10-32;inside:33-133;TMhelix:134-156;outside:157-432;	gene0357	432	2	45.2268	22.4955	0.0233	YES	outside:1-9;TMhelix:10-32;inside:33-133;TMhelix:134-156;outside:157-432;	gene0357	432
gene0359	397	1	19.8117	19.7673	0.93276	YES	inside:1-26;TMhelix:27-49;outside:50-397;	gene0359	397	1	19.8117	19.7673	0.93276	YES	inside:1-26;TMhelix:27-49;outside:50-397;	gene0359	397	1	19.8117	19.7673	0.93276	YES	inside:1-26;TMhelix:27-49;outside:50-397;	gene0359	397	1	19.8117	19.7673	0.93276	YES	inside:1-26;TMhelix:27-49;outside:50-397;	gene0359	397	1	19.8117	19.7673	0.93276	YES	inside:1-26;TMhelix:27-49;outside:50-397;	gene0359	397	1	19.8117	19.7673	0.93276	YES	inside:1-26;TMhelix:27-49;outside:50-397;	gene0359	397
gene0360	433	10	237.544	29.9844	0.95229	YES	inside:1-12;TMhelix:13-35;outside:36-54;TMhelix:55-77;inside:78-83;TMhelix:84-106;outside:107-184;TMhelix:185-204;inside:205-235;TMhelix:236-258;outside:259-272;TMhelix:273-295;inside:296-301;TMhelix:302-324;outside:325-333;TMhelix:334-356;inside:357-367;TMhelix:368-390;outside:391-399;TMhelix:400-417;inside:418-433;	gene0360	433	10	237.544	29.9844	0.95229	YES	inside:1-12;TMhelix:13-35;outside:36-54;TMhelix:55-77;inside:78-83;TMhelix:84-106;outside:107-184;TMhelix:185-204;inside:205-235;TMhelix:236-258;outside:259-272;TMhelix:273-295;inside:296-301;TMhelix:302-324;outside:325-333;TMhelix:334-356;inside:357-367;TMhelix:368-390;outside:391-399;TMhelix:400-417;inside:418-433;	gene0360	433	10	237.544	29.9844	0.95229	YES	inside:1-12;TMhelix:13-35;outside:36-54;TMhelix:55-77;inside:78-83;TMhelix:84-106;outside:107-184;TMhelix:185-204;inside:205-235;TMhelix:236-258;outside:259-272;TMhelix:273-295;inside:296-301;TMhelix:302-324;outside:325-333;TMhelix:334-356;inside:357-367;TMhelix:368-390;outside:391-399;TMhelix:400-417;inside:418-433;	gene0360	433	10	237.544	29.9844	0.95229	YES	inside:1-12;TMhelix:13-35;outside:36-54;TMhelix:55-77;inside:78-83;TMhelix:84-106;outside:107-184;TMhelix:185-204;inside:205-235;TMhelix:236-258;outside:259-272;TMhelix:273-295;inside:296-301;TMhelix:302-324;outside:325-333;TMhelix:334-356;inside:357-367;TMhelix:368-390;outside:391-399;TMhelix:400-417;inside:418-433;	gene0360	433	10	237.544	29.9844	0.95229	YES	inside:1-12;TMhelix:13-35;outside:36-54;TMhelix:55-77;inside:78-83;TMhelix:84-106;outside:107-184;TMhelix:185-204;inside:205-235;TMhelix:236-258;outside:259-272;TMhelix:273-295;inside:296-301;TMhelix:302-324;outside:325-333;TMhelix:334-356;inside:357-367;TMhelix:368-390;outside:391-399;TMhelix:400-417;inside:418-433;	gene0360	433	10	237.544	29.9844	0.95229	YES	inside:1-12;TMhelix:13-35;outside:36-54;TMhelix:55-77;inside:78-83;TMhelix:84-106;outside:107-184;TMhelix:185-204;inside:205-235;TMhelix:236-258;outside:259-272;TMhelix:273-295;inside:296-301;TMhelix:302-324;outside:325-333;TMhelix:334-356;inside:357-367;TMhelix:368-390;outside:391-399;TMhelix:400-417;inside:418-433;	gene0360	433
gene0361	431	12	261.73	30.3281	0.97576	YES	inside:1-12;TMhelix:13-35;outside:36-49;TMhelix:50-72;inside:73-84;TMhelix:85-107;outside:108-116;TMhelix:117-139;inside:140-159;TMhelix:160-177;outside:178-186;TMhelix:187-204;inside:205-235;TMhelix:236-258;outside:259-272;TMhelix:273-295;inside:296-301;TMhelix:302-324;outside:325-333;TMhelix:334-353;inside:354-365;TMhelix:366-388;outside:389-397;TMhelix:398-417;inside:418-431;	gene0361	431	12	261.73	30.3281	0.97576	YES	inside:1-12;TMhelix:13-35;outside:36-49;TMhelix:50-72;inside:73-84;TMhelix:85-107;outside:108-116;TMhelix:117-139;inside:140-159;TMhelix:160-177;outside:178-186;TMhelix:187-204;inside:205-235;TMhelix:236-258;outside:259-272;TMhelix:273-295;inside:296-301;TMhelix:302-324;outside:325-333;TMhelix:334-353;inside:354-365;TMhelix:366-388;outside:389-397;TMhelix:398-417;inside:418-431;	gene0361	431	12	261.73	30.3281	0.97576	YES	inside:1-12;TMhelix:13-35;outside:36-49;TMhelix:50-72;inside:73-84;TMhelix:85-107;outside:108-116;TMhelix:117-139;inside:140-159;TMhelix:160-177;outside:178-186;TMhelix:187-204;inside:205-235;TMhelix:236-258;outside:259-272;TMhelix:273-295;inside:296-301;TMhelix:302-324;outside:325-333;TMhelix:334-353;inside:354-365;TMhelix:366-388;outside:389-397;TMhelix:398-417;inside:418-431;	gene0361	431	12	261.73	30.3281	0.97576	YES	inside:1-12;TMhelix:13-35;outside:36-49;TMhelix:50-72;inside:73-84;TMhelix:85-107;outside:108-116;TMhelix:117-139;inside:140-159;TMhelix:160-177;outside:178-186;TMhelix:187-204;inside:205-235;TMhelix:236-258;outside:259-272;TMhelix:273-295;inside:296-301;TMhelix:302-324;outside:325-333;TMhelix:334-353;inside:354-365;TMhelix:366-388;outside:389-397;TMhelix:398-417;inside:418-431;	gene0361	431	12	261.73	30.3281	0.97576	YES	inside:1-12;TMhelix:13-35;outside:36-49;TMhelix:50-72;inside:73-84;TMhelix:85-107;outside:108-116;TMhelix:117-139;inside:140-159;TMhelix:160-177;outside:178-186;TMhelix:187-204;inside:205-235;TMhelix:236-258;outside:259-272;TMhelix:273-295;inside:296-301;TMhelix:302-324;outside:325-333;TMhelix:334-353;inside:354-365;TMhelix:366-388;outside:389-397;TMhelix:398-417;inside:418-431;	gene0361	431	12	261.73	30.3281	0.97576	YES	inside:1-12;TMhelix:13-35;outside:36-49;TMhelix:50-72;inside:73-84;TMhelix:85-107;outside:108-116;TMhelix:117-139;inside:140-159;TMhelix:160-177;outside:178-186;TMhelix:187-204;inside:205-235;TMhelix:236-258;outside:259-272;TMhelix:273-295;inside:296-301;TMhelix:302-324;outside:325-333;TMhelix:334-353;inside:354-365;TMhelix:366-388;outside:389-397;TMhelix:398-417;inside:418-431;	gene0361	431
gene0370	93	3	58.34	31.2653	0.03537	YES	outside:1-10;TMhelix:11-30;inside:31-50;TMhelix:51-69;outside:70-73;TMhelix:74-91;inside:92-93;	gene0370	93	3	58.34	31.2653	0.03537	YES	outside:1-10;TMhelix:11-30;inside:31-50;TMhelix:51-69;outside:70-73;TMhelix:74-91;inside:92-93;	gene0370	93	3	58.34	31.2653	0.03537	YES	outside:1-10;TMhelix:11-30;inside:31-50;TMhelix:51-69;outside:70-73;TMhelix:74-91;inside:92-93;	gene0370	93	3	58.34	31.2653	0.03537	YES	outside:1-10;TMhelix:11-30;inside:31-50;TMhelix:51-69;outside:70-73;TMhelix:74-91;inside:92-93;	gene0370	93	3	58.34	31.2653	0.03537	YES	outside:1-10;TMhelix:11-30;inside:31-50;TMhelix:51-69;outside:70-73;TMhelix:74-91;inside:92-93;	gene0370	93	3	58.34	31.2653	0.03537	YES	outside:1-10;TMhelix:11-30;inside:31-50;TMhelix:51-69;outside:70-73;TMhelix:74-91;inside:92-93;	gene0370	93
gene0371	276	6	134.803	22.2492	0.99992	YES	inside:1-12;TMhelix:13-35;outside:36-75;TMhelix:76-98;inside:99-109;TMhelix:110-132;outside:133-141;TMhelix:142-164;inside:165-184;TMhelix:185-207;outside:208-240;TMhelix:241-263;inside:264-276;	gene0371	276	6	134.803	22.2492	0.99992	YES	inside:1-12;TMhelix:13-35;outside:36-75;TMhelix:76-98;inside:99-109;TMhelix:110-132;outside:133-141;TMhelix:142-164;inside:165-184;TMhelix:185-207;outside:208-240;TMhelix:241-263;inside:264-276;	gene0371	276	6	134.803	22.2492	0.99992	YES	inside:1-12;TMhelix:13-35;outside:36-75;TMhelix:76-98;inside:99-109;TMhelix:110-132;outside:133-141;TMhelix:142-164;inside:165-184;TMhelix:185-207;outside:208-240;TMhelix:241-263;inside:264-276;	gene0371	276	6	134.803	22.2492	0.99992	YES	inside:1-12;TMhelix:13-35;outside:36-75;TMhelix:76-98;inside:99-109;TMhelix:110-132;outside:133-141;TMhelix:142-164;inside:165-184;TMhelix:185-207;outside:208-240;TMhelix:241-263;inside:264-276;	gene0371	276	6	134.803	22.2492	0.99992	YES	inside:1-12;TMhelix:13-35;outside:36-75;TMhelix:76-98;inside:99-109;TMhelix:110-132;outside:133-141;TMhelix:142-164;inside:165-184;TMhelix:185-207;outside:208-240;TMhelix:241-263;inside:264-276;	gene0371	276	6	134.803	22.2492	0.99992	YES	inside:1-12;TMhelix:13-35;outside:36-75;TMhelix:76-98;inside:99-109;TMhelix:110-132;outside:133-141;TMhelix:142-164;inside:165-184;TMhelix:185-207;outside:208-240;TMhelix:241-263;inside:264-276;	gene0371	276
gene0372	296	6	133.503	22.414	0.98764	YES	inside:1-8;TMhelix:9-31;outside:32-69;TMhelix:70-89;inside:90-101;TMhelix:102-124;outside:125-150;TMhelix:151-173;inside:174-207;TMhelix:208-230;outside:231-258;TMhelix:259-281;inside:282-296;	gene0372	296	6	133.503	22.414	0.98764	YES	inside:1-8;TMhelix:9-31;outside:32-69;TMhelix:70-89;inside:90-101;TMhelix:102-124;outside:125-150;TMhelix:151-173;inside:174-207;TMhelix:208-230;outside:231-258;TMhelix:259-281;inside:282-296;	gene0372	296	6	133.503	22.414	0.98764	YES	inside:1-8;TMhelix:9-31;outside:32-69;TMhelix:70-89;inside:90-101;TMhelix:102-124;outside:125-150;TMhelix:151-173;inside:174-207;TMhelix:208-230;outside:231-258;TMhelix:259-281;inside:282-296;	gene0372	296	6	133.503	22.414	0.98764	YES	inside:1-8;TMhelix:9-31;outside:32-69;TMhelix:70-89;inside:90-101;TMhelix:102-124;outside:125-150;TMhelix:151-173;inside:174-207;TMhelix:208-230;outside:231-258;TMhelix:259-281;inside:282-296;	gene0372	296	6	133.503	22.414	0.98764	YES	inside:1-8;TMhelix:9-31;outside:32-69;TMhelix:70-89;inside:90-101;TMhelix:102-124;outside:125-150;TMhelix:151-173;inside:174-207;TMhelix:208-230;outside:231-258;TMhelix:259-281;inside:282-296;	gene0372	296	6	133.503	22.414	0.98764	YES	inside:1-8;TMhelix:9-31;outside:32-69;TMhelix:70-89;inside:90-101;TMhelix:102-124;outside:125-150;TMhelix:151-173;inside:174-207;TMhelix:208-230;outside:231-258;TMhelix:259-281;inside:282-296;	gene0372	296
gene0388	126	3	64.6629	38.2814	0.54757	YES	inside:1-12;TMhelix:13-35;outside:36-44;TMhelix:45-67;inside:68-87;TMhelix:88-110;outside:111-126;	gene0388	126	3	64.6629	38.2814	0.54757	YES	inside:1-12;TMhelix:13-35;outside:36-44;TMhelix:45-67;inside:68-87;TMhelix:88-110;outside:111-126;	gene0388	126	3	64.6629	38.2814	0.54757	YES	inside:1-12;TMhelix:13-35;outside:36-44;TMhelix:45-67;inside:68-87;TMhelix:88-110;outside:111-126;	gene0388	126	3	64.6629	38.2814	0.54757	YES	inside:1-12;TMhelix:13-35;outside:36-44;TMhelix:45-67;inside:68-87;TMhelix:88-110;outside:111-126;	gene0388	126	3	64.6629	38.2814	0.54757	YES	inside:1-12;TMhelix:13-35;outside:36-44;TMhelix:45-67;inside:68-87;TMhelix:88-110;outside:111-126;	gene0388	126	3	64.6629	38.2814	0.54757	YES	inside:1-12;TMhelix:13-35;outside:36-44;TMhelix:45-67;inside:68-87;TMhelix:88-110;outside:111-126;	gene0388	126
gene0396	613	1	21.3617	21.3564	0.99633	YES	inside:1-8;TMhelix:9-31;outside:32-613;	gene0396	613	1	21.3617	21.3564	0.99633	YES	inside:1-8;TMhelix:9-31;outside:32-613;	gene0396	613	1	21.3617	21.3564	0.99633	YES	inside:1-8;TMhelix:9-31;outside:32-613;	gene0396	613	1	21.3617	21.3564	0.99633	YES	inside:1-8;TMhelix:9-31;outside:32-613;	gene0396	613	1	21.3617	21.3564	0.99633	YES	inside:1-8;TMhelix:9-31;outside:32-613;	gene0396	613	1	21.3617	21.3564	0.99633	YES	inside:1-8;TMhelix:9-31;outside:32-613;	gene0396	613
gene0398	1590	1	19.0254	18.9916	0.95349	YES	inside:1-4;TMhelix:5-24;outside:25-1590;	gene0398	1590	1	19.0254	18.9916	0.95349	YES	inside:1-4;TMhelix:5-24;outside:25-1590;	gene0398	1590	1	19.0254	18.9916	0.95349	YES	inside:1-4;TMhelix:5-24;outside:25-1590;	gene0398	1590	1	19.0254	18.9916	0.95349	YES	inside:1-4;TMhelix:5-24;outside:25-1590;	gene0398	1590	1	19.0254	18.9916	0.95349	YES	inside:1-4;TMhelix:5-24;outside:25-1590;	gene0398	1590	1	19.0254	18.9916	0.95349	YES	inside:1-4;TMhelix:5-24;outside:25-1590;	gene0398	1590
gene0399	576	1	17.6202	17.607	0.79614	YES	inside:1-6;TMhelix:7-29;outside:30-576;	gene0399	576	1	17.6202	17.607	0.79614	YES	inside:1-6;TMhelix:7-29;outside:30-576;	gene0399	576	1	17.6202	17.607	0.79614	YES	inside:1-6;TMhelix:7-29;outside:30-576;	gene0399	576	1	17.6202	17.607	0.79614	YES	inside:1-6;TMhelix:7-29;outside:30-576;	gene0399	576	1	17.6202	17.607	0.79614	YES	inside:1-6;TMhelix:7-29;outside:30-576;	gene0399	576	1	17.6202	17.607	0.79614	YES	inside:1-6;TMhelix:7-29;outside:30-576;	gene0399	576
gene0429	448	10	220.998	21.0237	0.99821	YES	inside:1-20;TMhelix:21-43;outside:44-78;TMhelix:79-101;inside:102-120;TMhelix:121-143;outside:144-152;TMhelix:153-175;inside:176-181;TMhelix:182-204;outside:205-213;TMhelix:214-236;inside:237-272;TMhelix:273-295;outside:296-318;TMhelix:319-341;inside:342-371;TMhelix:372-394;outside:395-398;TMhelix:399-421;inside:422-448;	gene0429	448	10	220.998	21.0237	0.99821	YES	inside:1-20;TMhelix:21-43;outside:44-78;TMhelix:79-101;inside:102-120;TMhelix:121-143;outside:144-152;TMhelix:153-175;inside:176-181;TMhelix:182-204;outside:205-213;TMhelix:214-236;inside:237-272;TMhelix:273-295;outside:296-318;TMhelix:319-341;inside:342-371;TMhelix:372-394;outside:395-398;TMhelix:399-421;inside:422-448;	gene0429	448	10	220.998	21.0237	0.99821	YES	inside:1-20;TMhelix:21-43;outside:44-78;TMhelix:79-101;inside:102-120;TMhelix:121-143;outside:144-152;TMhelix:153-175;inside:176-181;TMhelix:182-204;outside:205-213;TMhelix:214-236;inside:237-272;TMhelix:273-295;outside:296-318;TMhelix:319-341;inside:342-371;TMhelix:372-394;outside:395-398;TMhelix:399-421;inside:422-448;	gene0429	448	10	220.998	21.0237	0.99821	YES	inside:1-20;TMhelix:21-43;outside:44-78;TMhelix:79-101;inside:102-120;TMhelix:121-143;outside:144-152;TMhelix:153-175;inside:176-181;TMhelix:182-204;outside:205-213;TMhelix:214-236;inside:237-272;TMhelix:273-295;outside:296-318;TMhelix:319-341;inside:342-371;TMhelix:372-394;outside:395-398;TMhelix:399-421;inside:422-448;	gene0429	448	10	220.998	21.0237	0.99821	YES	inside:1-20;TMhelix:21-43;outside:44-78;TMhelix:79-101;inside:102-120;TMhelix:121-143;outside:144-152;TMhelix:153-175;inside:176-181;TMhelix:182-204;outside:205-213;TMhelix:214-236;inside:237-272;TMhelix:273-295;outside:296-318;TMhelix:319-341;inside:342-371;TMhelix:372-394;outside:395-398;TMhelix:399-421;inside:422-448;	gene0429	448	10	220.998	21.0237	0.99821	YES	inside:1-20;TMhelix:21-43;outside:44-78;TMhelix:79-101;inside:102-120;TMhelix:121-143;outside:144-152;TMhelix:153-175;inside:176-181;TMhelix:182-204;outside:205-213;TMhelix:214-236;inside:237-272;TMhelix:273-295;outside:296-318;TMhelix:319-341;inside:342-371;TMhelix:372-394;outside:395-398;TMhelix:399-421;inside:422-448;	gene0429	448
gene0438	608	8	198.595	13.0741	0.64214	YES	outside:1-192;TMhelix:193-215;inside:216-226;TMhelix:227-249;outside:250-258;TMhelix:259-281;inside:282-301;TMhelix:302-324;outside:325-343;TMhelix:344-366;inside:367-372;TMhelix:373-395;outside:396-399;TMhelix:400-422;inside:423-434;TMhelix:435-457;outside:458-608;	gene0438	608	8	198.595	13.0741	0.64214	YES	outside:1-192;TMhelix:193-215;inside:216-226;TMhelix:227-249;outside:250-258;TMhelix:259-281;inside:282-301;TMhelix:302-324;outside:325-343;TMhelix:344-366;inside:367-372;TMhelix:373-395;outside:396-399;TMhelix:400-422;inside:423-434;TMhelix:435-457;outside:458-608;	gene0438	608	8	198.595	13.0741	0.64214	YES	outside:1-192;TMhelix:193-215;inside:216-226;TMhelix:227-249;outside:250-258;TMhelix:259-281;inside:282-301;TMhelix:302-324;outside:325-343;TMhelix:344-366;inside:367-372;TMhelix:373-395;outside:396-399;TMhelix:400-422;inside:423-434;TMhelix:435-457;outside:458-608;	gene0438	608	8	198.595	13.0741	0.64214	YES	outside:1-192;TMhelix:193-215;inside:216-226;TMhelix:227-249;outside:250-258;TMhelix:259-281;inside:282-301;TMhelix:302-324;outside:325-343;TMhelix:344-366;inside:367-372;TMhelix:373-395;outside:396-399;TMhelix:400-422;inside:423-434;TMhelix:435-457;outside:458-608;	gene0438	608	8	198.595	13.0741	0.64214	YES	outside:1-192;TMhelix:193-215;inside:216-226;TMhelix:227-249;outside:250-258;TMhelix:259-281;inside:282-301;TMhelix:302-324;outside:325-343;TMhelix:344-366;inside:367-372;TMhelix:373-395;outside:396-399;TMhelix:400-422;inside:423-434;TMhelix:435-457;outside:458-608;	gene0438	608	8	198.595	13.0741	0.64214	YES	outside:1-192;TMhelix:193-215;inside:216-226;TMhelix:227-249;outside:250-258;TMhelix:259-281;inside:282-301;TMhelix:302-324;outside:325-343;TMhelix:344-366;inside:367-372;TMhelix:373-395;outside:396-399;TMhelix:400-422;inside:423-434;TMhelix:435-457;outside:458-608;	gene0438	608
gene0442	727	4	85.1259	22.5627	0.99838	YES	inside:1-24;TMhelix:25-47;outside:48-76;TMhelix:77-99;inside:100-175;TMhelix:176-194;outside:195-641;TMhelix:642-660;inside:661-727;	gene0442	727	4	85.1259	22.5627	0.99838	YES	inside:1-24;TMhelix:25-47;outside:48-76;TMhelix:77-99;inside:100-175;TMhelix:176-194;outside:195-641;TMhelix:642-660;inside:661-727;	gene0442	727	4	85.1259	22.5627	0.99838	YES	inside:1-24;TMhelix:25-47;outside:48-76;TMhelix:77-99;inside:100-175;TMhelix:176-194;outside:195-641;TMhelix:642-660;inside:661-727;	gene0442	727	4	85.1259	22.5627	0.99838	YES	inside:1-24;TMhelix:25-47;outside:48-76;TMhelix:77-99;inside:100-175;TMhelix:176-194;outside:195-641;TMhelix:642-660;inside:661-727;	gene0442	727	4	85.1259	22.5627	0.99838	YES	inside:1-24;TMhelix:25-47;outside:48-76;TMhelix:77-99;inside:100-175;TMhelix:176-194;outside:195-641;TMhelix:642-660;inside:661-727;	gene0442	727	4	85.1259	22.5627	0.99838	YES	inside:1-24;TMhelix:25-47;outside:48-76;TMhelix:77-99;inside:100-175;TMhelix:176-194;outside:195-641;TMhelix:642-660;inside:661-727;	gene0442	727
gene0443	395	10	215.271	22.7858	0.24612	YES	outside:1-31;TMhelix:32-51;inside:52-57;TMhelix:58-75;outside:76-120;TMhelix:121-143;inside:144-149;TMhelix:150-169;outside:170-183;TMhelix:184-206;inside:207-214;TMhelix:215-237;outside:238-258;TMhelix:259-281;inside:282-301;TMhelix:302-324;outside:325-338;TMhelix:339-356;inside:357-362;TMhelix:363-385;outside:386-395;	gene0443	395	10	215.271	22.7858	0.24612	YES	outside:1-31;TMhelix:32-51;inside:52-57;TMhelix:58-75;outside:76-120;TMhelix:121-143;inside:144-149;TMhelix:150-169;outside:170-183;TMhelix:184-206;inside:207-214;TMhelix:215-237;outside:238-258;TMhelix:259-281;inside:282-301;TMhelix:302-324;outside:325-338;TMhelix:339-356;inside:357-362;TMhelix:363-385;outside:386-395;	gene0443	395	10	215.271	22.7858	0.24612	YES	outside:1-31;TMhelix:32-51;inside:52-57;TMhelix:58-75;outside:76-120;TMhelix:121-143;inside:144-149;TMhelix:150-169;outside:170-183;TMhelix:184-206;inside:207-214;TMhelix:215-237;outside:238-258;TMhelix:259-281;inside:282-301;TMhelix:302-324;outside:325-338;TMhelix:339-356;inside:357-362;TMhelix:363-385;outside:386-395;	gene0443	395	10	215.271	22.7858	0.24612	YES	outside:1-31;TMhelix:32-51;inside:52-57;TMhelix:58-75;outside:76-120;TMhelix:121-143;inside:144-149;TMhelix:150-169;outside:170-183;TMhelix:184-206;inside:207-214;TMhelix:215-237;outside:238-258;TMhelix:259-281;inside:282-301;TMhelix:302-324;outside:325-338;TMhelix:339-356;inside:357-362;TMhelix:363-385;outside:386-395;	gene0443	395	10	215.271	22.7858	0.24612	YES	outside:1-31;TMhelix:32-51;inside:52-57;TMhelix:58-75;outside:76-120;TMhelix:121-143;inside:144-149;TMhelix:150-169;outside:170-183;TMhelix:184-206;inside:207-214;TMhelix:215-237;outside:238-258;TMhelix:259-281;inside:282-301;TMhelix:302-324;outside:325-338;TMhelix:339-356;inside:357-362;TMhelix:363-385;outside:386-395;	gene0443	395	10	215.271	22.7858	0.24612	YES	outside:1-31;TMhelix:32-51;inside:52-57;TMhelix:58-75;outside:76-120;TMhelix:121-143;inside:144-149;TMhelix:150-169;outside:170-183;TMhelix:184-206;inside:207-214;TMhelix:215-237;outside:238-258;TMhelix:259-281;inside:282-301;TMhelix:302-324;outside:325-338;TMhelix:339-356;inside:357-362;TMhelix:363-385;outside:386-395;	gene0443	395
gene0444	148	1	21.6617	21.657	0.34888	YES	outside:1-14;TMhelix:15-37;inside:38-148;	gene0444	148	1	21.6617	21.657	0.34888	YES	outside:1-14;TMhelix:15-37;inside:38-148;	gene0444	148	1	21.6617	21.657	0.34888	YES	outside:1-14;TMhelix:15-37;inside:38-148;	gene0444	148	1	21.6617	21.657	0.34888	YES	outside:1-14;TMhelix:15-37;inside:38-148;	gene0444	148	1	21.6617	21.657	0.34888	YES	outside:1-14;TMhelix:15-37;inside:38-148;	gene0444	148	1	21.6617	21.657	0.34888	YES	outside:1-14;TMhelix:15-37;inside:38-148;	gene0444	148
gene0446	286	1	18.3225	0.15299	0.75786	NO	inside:1-92;TMhelix:93-115;outside:116-286;	gene0446	286	1	18.3225	0.15299	0.75786	NO	inside:1-92;TMhelix:93-115;outside:116-286;	gene0446	286	1	18.3225	0.15299	0.75786	NO	inside:1-92;TMhelix:93-115;outside:116-286;	gene0446	286	1	18.3225	0.15299	0.75786	NO	inside:1-92;TMhelix:93-115;outside:116-286;	gene0446	286	1	18.3225	0.15299	0.75786	NO	inside:1-92;TMhelix:93-115;outside:116-286;	gene0446	286	1	18.3225	0.15299	0.75786	NO	inside:1-92;TMhelix:93-115;outside:116-286;	gene0446	286
gene0448	217	6	123.555	33.9441	0.95593	YES	inside:1-12;TMhelix:13-35;outside:36-49;TMhelix:50-72;inside:73-84;TMhelix:85-102;outside:103-116;TMhelix:117-139;inside:140-151;TMhelix:152-171;outside:172-180;TMhelix:181-199;inside:200-217;	gene0448	217	6	123.555	33.9441	0.95593	YES	inside:1-12;TMhelix:13-35;outside:36-49;TMhelix:50-72;inside:73-84;TMhelix:85-102;outside:103-116;TMhelix:117-139;inside:140-151;TMhelix:152-171;outside:172-180;TMhelix:181-199;inside:200-217;	gene0448	217	6	123.555	33.9441	0.95593	YES	inside:1-12;TMhelix:13-35;outside:36-49;TMhelix:50-72;inside:73-84;TMhelix:85-102;outside:103-116;TMhelix:117-139;inside:140-151;TMhelix:152-171;outside:172-180;TMhelix:181-199;inside:200-217;	gene0448	217	6	123.555	33.9441	0.95593	YES	inside:1-12;TMhelix:13-35;outside:36-49;TMhelix:50-72;inside:73-84;TMhelix:85-102;outside:103-116;TMhelix:117-139;inside:140-151;TMhelix:152-171;outside:172-180;TMhelix:181-199;inside:200-217;	gene0448	217	6	123.555	33.9441	0.95593	YES	inside:1-12;TMhelix:13-35;outside:36-49;TMhelix:50-72;inside:73-84;TMhelix:85-102;outside:103-116;TMhelix:117-139;inside:140-151;TMhelix:152-171;outside:172-180;TMhelix:181-199;inside:200-217;	gene0448	217	6	123.555	33.9441	0.95593	YES	inside:1-12;TMhelix:13-35;outside:36-49;TMhelix:50-72;inside:73-84;TMhelix:85-102;outside:103-116;TMhelix:117-139;inside:140-151;TMhelix:152-171;outside:172-180;TMhelix:181-199;inside:200-217;	gene0448	217
gene0450	76	1	19.6434	19.6432	0.89556	YES	inside:1-6;TMhelix:7-29;outside:30-76;	gene0450	76	1	19.6434	19.6432	0.89556	YES	inside:1-6;TMhelix:7-29;outside:30-76;	gene0450	76	1	19.6434	19.6432	0.89556	YES	inside:1-6;TMhelix:7-29;outside:30-76;	gene0450	76	1	19.6434	19.6432	0.89556	YES	inside:1-6;TMhelix:7-29;outside:30-76;	gene0450	76	1	19.6434	19.6432	0.89556	YES	inside:1-6;TMhelix:7-29;outside:30-76;	gene0450	76	1	19.6434	19.6432	0.89556	YES	inside:1-6;TMhelix:7-29;outside:30-76;	gene0450	76
gene0453	801	1	26.1871	24.3401	0.99952	YES	inside:1-19;TMhelix:20-42;outside:43-801;	gene0453	801	1	26.1871	24.3401	0.99952	YES	inside:1-19;TMhelix:20-42;outside:43-801;	gene0453	801	1	26.1871	24.3401	0.99952	YES	inside:1-19;TMhelix:20-42;outside:43-801;	gene0453	801	1	26.1871	24.3401	0.99952	YES	inside:1-19;TMhelix:20-42;outside:43-801;	gene0453	801	1	26.1871	24.3401	0.99952	YES	inside:1-19;TMhelix:20-42;outside:43-801;	gene0453	801	1	26.1871	24.3401	0.99952	YES	inside:1-19;TMhelix:20-42;outside:43-801;	gene0453	801
gene0455	210	1	22.7256	22.7255	0.89931	YES	inside:1-28;TMhelix:29-51;outside:52-210;	gene0455	210	1	22.7256	22.7255	0.89931	YES	inside:1-28;TMhelix:29-51;outside:52-210;	gene0455	210	1	22.7256	22.7255	0.89931	YES	inside:1-28;TMhelix:29-51;outside:52-210;	gene0455	210	1	22.7256	22.7255	0.89931	YES	inside:1-28;TMhelix:29-51;outside:52-210;	gene0455	210	1	22.7256	22.7255	0.89931	YES	inside:1-28;TMhelix:29-51;outside:52-210;	gene0455	210	1	22.7256	22.7255	0.89931	YES	inside:1-28;TMhelix:29-51;outside:52-210;	gene0455	210
gene0456	221	1	22.1328	21.6275	0.18474	YES	outside:1-33;TMhelix:34-56;inside:57-221;	gene0456	221	1	22.1328	21.6275	0.18474	YES	outside:1-33;TMhelix:34-56;inside:57-221;	gene0456	221	1	22.1328	21.6275	0.18474	YES	outside:1-33;TMhelix:34-56;inside:57-221;	gene0456	221	1	22.1328	21.6275	0.18474	YES	outside:1-33;TMhelix:34-56;inside:57-221;	gene0456	221	1	22.1328	21.6275	0.18474	YES	outside:1-33;TMhelix:34-56;inside:57-221;	gene0456	221	1	22.1328	21.6275	0.18474	YES	outside:1-33;TMhelix:34-56;inside:57-221;	gene0456	221
gene0458	714	1	17.3993	17.3492	0.82128	YES	inside:1-20;TMhelix:21-43;outside:44-714;	gene0458	714	1	17.3993	17.3492	0.82128	YES	inside:1-20;TMhelix:21-43;outside:44-714;	gene0458	714	1	17.3993	17.3492	0.82128	YES	inside:1-20;TMhelix:21-43;outside:44-714;	gene0458	714	1	17.3993	17.3492	0.82128	YES	inside:1-20;TMhelix:21-43;outside:44-714;	gene0458	714	1	17.3993	17.3492	0.82128	YES	inside:1-20;TMhelix:21-43;outside:44-714;	gene0458	714	1	17.3993	17.3492	0.82128	YES	inside:1-20;TMhelix:21-43;outside:44-714;	gene0458	714
gene0462	224	1	18.0431	17.906	0.85219	YES	inside:1-6;TMhelix:7-26;outside:27-224;	gene0462	224	1	18.0431	17.906	0.85219	YES	inside:1-6;TMhelix:7-26;outside:27-224;	gene0462	224	1	18.0431	17.906	0.85219	YES	inside:1-6;TMhelix:7-26;outside:27-224;	gene0462	224	1	18.0431	17.906	0.85219	YES	inside:1-6;TMhelix:7-26;outside:27-224;	gene0462	224	1	18.0431	17.906	0.85219	YES	inside:1-6;TMhelix:7-26;outside:27-224;	gene0462	224	1	18.0431	17.906	0.85219	YES	inside:1-6;TMhelix:7-26;outside:27-224;	gene0462	224
gene0468	255	6	126.333	26.9156	0.73273	YES	inside:1-6;TMhelix:7-29;outside:30-52;TMhelix:53-75;inside:76-81;TMhelix:82-104;outside:105-152;TMhelix:153-175;inside:176-194;TMhelix:195-217;outside:218-231;TMhelix:232-254;inside:255-255;	gene0468	255	6	126.333	26.9156	0.73273	YES	inside:1-6;TMhelix:7-29;outside:30-52;TMhelix:53-75;inside:76-81;TMhelix:82-104;outside:105-152;TMhelix:153-175;inside:176-194;TMhelix:195-217;outside:218-231;TMhelix:232-254;inside:255-255;	gene0468	255	6	126.333	26.9156	0.73273	YES	inside:1-6;TMhelix:7-29;outside:30-52;TMhelix:53-75;inside:76-81;TMhelix:82-104;outside:105-152;TMhelix:153-175;inside:176-194;TMhelix:195-217;outside:218-231;TMhelix:232-254;inside:255-255;	gene0468	255	6	126.333	26.9156	0.73273	YES	inside:1-6;TMhelix:7-29;outside:30-52;TMhelix:53-75;inside:76-81;TMhelix:82-104;outside:105-152;TMhelix:153-175;inside:176-194;TMhelix:195-217;outside:218-231;TMhelix:232-254;inside:255-255;	gene0468	255	6	126.333	26.9156	0.73273	YES	inside:1-6;TMhelix:7-29;outside:30-52;TMhelix:53-75;inside:76-81;TMhelix:82-104;outside:105-152;TMhelix:153-175;inside:176-194;TMhelix:195-217;outside:218-231;TMhelix:232-254;inside:255-255;	gene0468	255	6	126.333	26.9156	0.73273	YES	inside:1-6;TMhelix:7-29;outside:30-52;TMhelix:53-75;inside:76-81;TMhelix:82-104;outside:105-152;TMhelix:153-175;inside:176-194;TMhelix:195-217;outside:218-231;TMhelix:232-254;inside:255-255;	gene0468	255
gene0469	173	1	21.4134	21.3732	0.6624	YES	inside:1-4;TMhelix:5-26;outside:27-173;	gene0469	173	1	21.4134	21.3732	0.6624	YES	inside:1-4;TMhelix:5-26;outside:27-173;	gene0469	173	1	21.4134	21.3732	0.6624	YES	inside:1-4;TMhelix:5-26;outside:27-173;	gene0469	173	1	21.4134	21.3732	0.6624	YES	inside:1-4;TMhelix:5-26;outside:27-173;	gene0469	173	1	21.4134	21.3732	0.6624	YES	inside:1-4;TMhelix:5-26;outside:27-173;	gene0469	173	1	21.4134	21.3732	0.6624	YES	inside:1-4;TMhelix:5-26;outside:27-173;	gene0469	173
gene0470	269	1	22.8824	16.7833	0.88283	YES	inside:1-11;TMhelix:12-34;outside:35-269;	gene0470	269	1	22.8824	16.7833	0.88283	YES	inside:1-11;TMhelix:12-34;outside:35-269;	gene0470	269	1	22.8824	16.7833	0.88283	YES	inside:1-11;TMhelix:12-34;outside:35-269;	gene0470	269	1	22.8824	16.7833	0.88283	YES	inside:1-11;TMhelix:12-34;outside:35-269;	gene0470	269	1	22.8824	16.7833	0.88283	YES	inside:1-11;TMhelix:12-34;outside:35-269;	gene0470	269	1	22.8824	16.7833	0.88283	YES	inside:1-11;TMhelix:12-34;outside:35-269;	gene0470	269
gene0474	262	6	139.008	23.9182	0.77475	YES	inside:1-28;TMhelix:29-51;outside:52-60;TMhelix:61-83;inside:84-114;TMhelix:115-137;outside:138-146;TMhelix:147-169;inside:170-181;TMhelix:182-204;outside:205-231;TMhelix:232-254;inside:255-262;	gene0474	262	6	139.008	23.9182	0.77475	YES	inside:1-28;TMhelix:29-51;outside:52-60;TMhelix:61-83;inside:84-114;TMhelix:115-137;outside:138-146;TMhelix:147-169;inside:170-181;TMhelix:182-204;outside:205-231;TMhelix:232-254;inside:255-262;	gene0474	262	6	139.008	23.9182	0.77475	YES	inside:1-28;TMhelix:29-51;outside:52-60;TMhelix:61-83;inside:84-114;TMhelix:115-137;outside:138-146;TMhelix:147-169;inside:170-181;TMhelix:182-204;outside:205-231;TMhelix:232-254;inside:255-262;	gene0474	262	6	139.008	23.9182	0.77475	YES	inside:1-28;TMhelix:29-51;outside:52-60;TMhelix:61-83;inside:84-114;TMhelix:115-137;outside:138-146;TMhelix:147-169;inside:170-181;TMhelix:182-204;outside:205-231;TMhelix:232-254;inside:255-262;	gene0474	262	6	139.008	23.9182	0.77475	YES	inside:1-28;TMhelix:29-51;outside:52-60;TMhelix:61-83;inside:84-114;TMhelix:115-137;outside:138-146;TMhelix:147-169;inside:170-181;TMhelix:182-204;outside:205-231;TMhelix:232-254;inside:255-262;	gene0474	262	6	139.008	23.9182	0.77475	YES	inside:1-28;TMhelix:29-51;outside:52-60;TMhelix:61-83;inside:84-114;TMhelix:115-137;outside:138-146;TMhelix:147-169;inside:170-181;TMhelix:182-204;outside:205-231;TMhelix:232-254;inside:255-262;	gene0474	262
gene0481	207	6	127.141	37.6323	0.09346	YES	outside:1-9;TMhelix:10-29;inside:30-41;TMhelix:42-64;outside:65-67;TMhelix:68-87;inside:88-110;TMhelix:111-133;outside:134-137;TMhelix:138-160;inside:161-172;TMhelix:173-195;outside:196-207;	gene0481	207	6	127.141	37.6323	0.09346	YES	outside:1-9;TMhelix:10-29;inside:30-41;TMhelix:42-64;outside:65-67;TMhelix:68-87;inside:88-110;TMhelix:111-133;outside:134-137;TMhelix:138-160;inside:161-172;TMhelix:173-195;outside:196-207;	gene0481	207	6	127.141	37.6323	0.09346	YES	outside:1-9;TMhelix:10-29;inside:30-41;TMhelix:42-64;outside:65-67;TMhelix:68-87;inside:88-110;TMhelix:111-133;outside:134-137;TMhelix:138-160;inside:161-172;TMhelix:173-195;outside:196-207;	gene0481	207	6	127.141	37.6323	0.09346	YES	outside:1-9;TMhelix:10-29;inside:30-41;TMhelix:42-64;outside:65-67;TMhelix:68-87;inside:88-110;TMhelix:111-133;outside:134-137;TMhelix:138-160;inside:161-172;TMhelix:173-195;outside:196-207;	gene0481	207	6	127.141	37.6323	0.09346	YES	outside:1-9;TMhelix:10-29;inside:30-41;TMhelix:42-64;outside:65-67;TMhelix:68-87;inside:88-110;TMhelix:111-133;outside:134-137;TMhelix:138-160;inside:161-172;TMhelix:173-195;outside:196-207;	gene0481	207	6	127.141	37.6323	0.09346	YES	outside:1-9;TMhelix:10-29;inside:30-41;TMhelix:42-64;outside:65-67;TMhelix:68-87;inside:88-110;TMhelix:111-133;outside:134-137;TMhelix:138-160;inside:161-172;TMhelix:173-195;outside:196-207;	gene0481	207
gene0487	124	2	54.0003	22.9575	0.0985	YES	outside:1-28;TMhelix:29-51;inside:52-71;TMhelix:72-105;outside:106-124;	gene0487	124	2	54.0003	22.9575	0.0985	YES	outside:1-28;TMhelix:29-51;inside:52-71;TMhelix:72-105;outside:106-124;	gene0487	124	2	54.0003	22.9575	0.0985	YES	outside:1-28;TMhelix:29-51;inside:52-71;TMhelix:72-105;outside:106-124;	gene0487	124	2	54.0003	22.9575	0.0985	YES	outside:1-28;TMhelix:29-51;inside:52-71;TMhelix:72-105;outside:106-124;	gene0487	124	2	54.0003	22.9575	0.0985	YES	outside:1-28;TMhelix:29-51;inside:52-71;TMhelix:72-105;outside:106-124;	gene0487	124	2	54.0003	22.9575	0.0985	YES	outside:1-28;TMhelix:29-51;inside:52-71;TMhelix:72-105;outside:106-124;	gene0487	124
gene0488	85	1	18.1429	18.1429	0.10391	YES	outside:1-3;TMhelix:4-21;inside:22-85;	gene0488	85	1	18.1429	18.1429	0.10391	YES	outside:1-3;TMhelix:4-21;inside:22-85;	gene0488	85	1	18.1429	18.1429	0.10391	YES	outside:1-3;TMhelix:4-21;inside:22-85;	gene0488	85	1	18.1429	18.1429	0.10391	YES	outside:1-3;TMhelix:4-21;inside:22-85;	gene0488	85	1	18.1429	18.1429	0.10391	YES	outside:1-3;TMhelix:4-21;inside:22-85;	gene0488	85	1	18.1429	18.1429	0.10391	YES	outside:1-3;TMhelix:4-21;inside:22-85;	gene0488	85
gene0490	287	6	129.473	7.33397	0.99798	NO	inside:1-54;TMhelix:55-77;outside:78-96;TMhelix:97-119;inside:120-138;TMhelix:139-161;outside:162-188;TMhelix:189-211;inside:212-223;TMhelix:224-242;outside:243-246;TMhelix:247-269;inside:270-287;	gene0490	287	6	129.473	7.33397	0.99798	NO	inside:1-54;TMhelix:55-77;outside:78-96;TMhelix:97-119;inside:120-138;TMhelix:139-161;outside:162-188;TMhelix:189-211;inside:212-223;TMhelix:224-242;outside:243-246;TMhelix:247-269;inside:270-287;	gene0490	287	6	129.473	7.33397	0.99798	NO	inside:1-54;TMhelix:55-77;outside:78-96;TMhelix:97-119;inside:120-138;TMhelix:139-161;outside:162-188;TMhelix:189-211;inside:212-223;TMhelix:224-242;outside:243-246;TMhelix:247-269;inside:270-287;	gene0490	287	6	129.473	7.33397	0.99798	NO	inside:1-54;TMhelix:55-77;outside:78-96;TMhelix:97-119;inside:120-138;TMhelix:139-161;outside:162-188;TMhelix:189-211;inside:212-223;TMhelix:224-242;outside:243-246;TMhelix:247-269;inside:270-287;	gene0490	287	6	129.473	7.33397	0.99798	NO	inside:1-54;TMhelix:55-77;outside:78-96;TMhelix:97-119;inside:120-138;TMhelix:139-161;outside:162-188;TMhelix:189-211;inside:212-223;TMhelix:224-242;outside:243-246;TMhelix:247-269;inside:270-287;	gene0490	287	6	129.473	7.33397	0.99798	NO	inside:1-54;TMhelix:55-77;outside:78-96;TMhelix:97-119;inside:120-138;TMhelix:139-161;outside:162-188;TMhelix:189-211;inside:212-223;TMhelix:224-242;outside:243-246;TMhelix:247-269;inside:270-287;	gene0490	287
gene0492	603	12	275.419	22.6027	0.99935	YES	inside:1-31;TMhelix:32-54;outside:55-86;TMhelix:87-109;inside:110-120;TMhelix:121-143;outside:144-162;TMhelix:163-185;inside:186-221;TMhelix:222-244;outside:245-266;TMhelix:267-289;inside:290-324;TMhelix:325-347;outside:348-374;TMhelix:375-397;inside:398-417;TMhelix:418-440;outside:441-473;TMhelix:474-493;inside:494-524;TMhelix:525-542;outside:543-572;TMhelix:573-595;inside:596-603;	gene0492	603	12	275.419	22.6027	0.99935	YES	inside:1-31;TMhelix:32-54;outside:55-86;TMhelix:87-109;inside:110-120;TMhelix:121-143;outside:144-162;TMhelix:163-185;inside:186-221;TMhelix:222-244;outside:245-266;TMhelix:267-289;inside:290-324;TMhelix:325-347;outside:348-374;TMhelix:375-397;inside:398-417;TMhelix:418-440;outside:441-473;TMhelix:474-493;inside:494-524;TMhelix:525-542;outside:543-572;TMhelix:573-595;inside:596-603;	gene0492	603	12	275.419	22.6027	0.99935	YES	inside:1-31;TMhelix:32-54;outside:55-86;TMhelix:87-109;inside:110-120;TMhelix:121-143;outside:144-162;TMhelix:163-185;inside:186-221;TMhelix:222-244;outside:245-266;TMhelix:267-289;inside:290-324;TMhelix:325-347;outside:348-374;TMhelix:375-397;inside:398-417;TMhelix:418-440;outside:441-473;TMhelix:474-493;inside:494-524;TMhelix:525-542;outside:543-572;TMhelix:573-595;inside:596-603;	gene0492	603	12	275.419	22.6027	0.99935	YES	inside:1-31;TMhelix:32-54;outside:55-86;TMhelix:87-109;inside:110-120;TMhelix:121-143;outside:144-162;TMhelix:163-185;inside:186-221;TMhelix:222-244;outside:245-266;TMhelix:267-289;inside:290-324;TMhelix:325-347;outside:348-374;TMhelix:375-397;inside:398-417;TMhelix:418-440;outside:441-473;TMhelix:474-493;inside:494-524;TMhelix:525-542;outside:543-572;TMhelix:573-595;inside:596-603;	gene0492	603	12	275.419	22.6027	0.99935	YES	inside:1-31;TMhelix:32-54;outside:55-86;TMhelix:87-109;inside:110-120;TMhelix:121-143;outside:144-162;TMhelix:163-185;inside:186-221;TMhelix:222-244;outside:245-266;TMhelix:267-289;inside:290-324;TMhelix:325-347;outside:348-374;TMhelix:375-397;inside:398-417;TMhelix:418-440;outside:441-473;TMhelix:474-493;inside:494-524;TMhelix:525-542;outside:543-572;TMhelix:573-595;inside:596-603;	gene0492	603	12	275.419	22.6027	0.99935	YES	inside:1-31;TMhelix:32-54;outside:55-86;TMhelix:87-109;inside:110-120;TMhelix:121-143;outside:144-162;TMhelix:163-185;inside:186-221;TMhelix:222-244;outside:245-266;TMhelix:267-289;inside:290-324;TMhelix:325-347;outside:348-374;TMhelix:375-397;inside:398-417;TMhelix:418-440;outside:441-473;TMhelix:474-493;inside:494-524;TMhelix:525-542;outside:543-572;TMhelix:573-595;inside:596-603;	gene0492	603
gene0494	500	2	41.4803	21.6414	0.08216	YES	outside:1-14;TMhelix:15-37;inside:38-179;TMhelix:180-197;outside:198-500;	gene0494	500	2	41.4803	21.6414	0.08216	YES	outside:1-14;TMhelix:15-37;inside:38-179;TMhelix:180-197;outside:198-500;	gene0494	500	2	41.4803	21.6414	0.08216	YES	outside:1-14;TMhelix:15-37;inside:38-179;TMhelix:180-197;outside:198-500;	gene0494	500	2	41.4803	21.6414	0.08216	YES	outside:1-14;TMhelix:15-37;inside:38-179;TMhelix:180-197;outside:198-500;	gene0494	500	2	41.4803	21.6414	0.08216	YES	outside:1-14;TMhelix:15-37;inside:38-179;TMhelix:180-197;outside:198-500;	gene0494	500	2	41.4803	21.6414	0.08216	YES	outside:1-14;TMhelix:15-37;inside:38-179;TMhelix:180-197;outside:198-500;	gene0494	500
gene0498	403	1	20.4345	20.0569	0.98121	YES	inside:1-4;TMhelix:5-24;outside:25-403;	gene0498	403	1	20.4345	20.0569	0.98121	YES	inside:1-4;TMhelix:5-24;outside:25-403;	gene0498	403	1	20.4345	20.0569	0.98121	YES	inside:1-4;TMhelix:5-24;outside:25-403;	gene0498	403	1	20.4345	20.0569	0.98121	YES	inside:1-4;TMhelix:5-24;outside:25-403;	gene0498	403	1	20.4345	20.0569	0.98121	YES	inside:1-4;TMhelix:5-24;outside:25-403;	gene0498	403	1	20.4345	20.0569	0.98121	YES	inside:1-4;TMhelix:5-24;outside:25-403;	gene0498	403
gene0500	141	2	43.2206	20.2739	0.93534	YES	inside:1-12;TMhelix:13-30;outside:31-81;TMhelix:82-104;inside:105-141;	gene0500	141	2	43.2206	20.2739	0.93534	YES	inside:1-12;TMhelix:13-30;outside:31-81;TMhelix:82-104;inside:105-141;	gene0500	141	2	43.2206	20.2739	0.93534	YES	inside:1-12;TMhelix:13-30;outside:31-81;TMhelix:82-104;inside:105-141;	gene0500	141	2	43.2206	20.2739	0.93534	YES	inside:1-12;TMhelix:13-30;outside:31-81;TMhelix:82-104;inside:105-141;	gene0500	141	2	43.2206	20.2739	0.93534	YES	inside:1-12;TMhelix:13-30;outside:31-81;TMhelix:82-104;inside:105-141;	gene0500	141	2	43.2206	20.2739	0.93534	YES	inside:1-12;TMhelix:13-30;outside:31-81;TMhelix:82-104;inside:105-141;	gene0500	141
gene0501	202	1	23.0367	22.4385	0.7951	YES	inside:1-12;TMhelix:13-35;outside:36-202;	gene0501	202	1	23.0367	22.4385	0.7951	YES	inside:1-12;TMhelix:13-35;outside:36-202;	gene0501	202	1	23.0367	22.4385	0.7951	YES	inside:1-12;TMhelix:13-35;outside:36-202;	gene0501	202	1	23.0367	22.4385	0.7951	YES	inside:1-12;TMhelix:13-35;outside:36-202;	gene0501	202	1	23.0367	22.4385	0.7951	YES	inside:1-12;TMhelix:13-35;outside:36-202;	gene0501	202	1	23.0367	22.4385	0.7951	YES	inside:1-12;TMhelix:13-35;outside:36-202;	gene0501	202
gene0502	467	11	238.508	19.3608	0.74683	YES	outside:1-41;TMhelix:42-64;inside:65-95;TMhelix:96-118;outside:119-132;TMhelix:133-155;inside:156-161;TMhelix:162-184;outside:185-198;TMhelix:199-221;inside:222-259;TMhelix:260-282;outside:283-316;TMhelix:317-339;inside:340-345;TMhelix:346-364;outside:365-367;TMhelix:368-387;inside:388-399;TMhelix:400-422;outside:423-426;TMhelix:427-449;inside:450-467;	gene0502	467	11	238.508	19.3608	0.74683	YES	outside:1-41;TMhelix:42-64;inside:65-95;TMhelix:96-118;outside:119-132;TMhelix:133-155;inside:156-161;TMhelix:162-184;outside:185-198;TMhelix:199-221;inside:222-259;TMhelix:260-282;outside:283-316;TMhelix:317-339;inside:340-345;TMhelix:346-364;outside:365-367;TMhelix:368-387;inside:388-399;TMhelix:400-422;outside:423-426;TMhelix:427-449;inside:450-467;	gene0502	467	11	238.508	19.3608	0.74683	YES	outside:1-41;TMhelix:42-64;inside:65-95;TMhelix:96-118;outside:119-132;TMhelix:133-155;inside:156-161;TMhelix:162-184;outside:185-198;TMhelix:199-221;inside:222-259;TMhelix:260-282;outside:283-316;TMhelix:317-339;inside:340-345;TMhelix:346-364;outside:365-367;TMhelix:368-387;inside:388-399;TMhelix:400-422;outside:423-426;TMhelix:427-449;inside:450-467;	gene0502	467	11	238.508	19.3608	0.74683	YES	outside:1-41;TMhelix:42-64;inside:65-95;TMhelix:96-118;outside:119-132;TMhelix:133-155;inside:156-161;TMhelix:162-184;outside:185-198;TMhelix:199-221;inside:222-259;TMhelix:260-282;outside:283-316;TMhelix:317-339;inside:340-345;TMhelix:346-364;outside:365-367;TMhelix:368-387;inside:388-399;TMhelix:400-422;outside:423-426;TMhelix:427-449;inside:450-467;	gene0502	467	11	238.508	19.3608	0.74683	YES	outside:1-41;TMhelix:42-64;inside:65-95;TMhelix:96-118;outside:119-132;TMhelix:133-155;inside:156-161;TMhelix:162-184;outside:185-198;TMhelix:199-221;inside:222-259;TMhelix:260-282;outside:283-316;TMhelix:317-339;inside:340-345;TMhelix:346-364;outside:365-367;TMhelix:368-387;inside:388-399;TMhelix:400-422;outside:423-426;TMhelix:427-449;inside:450-467;	gene0502	467	11	238.508	19.3608	0.74683	YES	outside:1-41;TMhelix:42-64;inside:65-95;TMhelix:96-118;outside:119-132;TMhelix:133-155;inside:156-161;TMhelix:162-184;outside:185-198;TMhelix:199-221;inside:222-259;TMhelix:260-282;outside:283-316;TMhelix:317-339;inside:340-345;TMhelix:346-364;outside:365-367;TMhelix:368-387;inside:388-399;TMhelix:400-422;outside:423-426;TMhelix:427-449;inside:450-467;	gene0502	467
gene0503	248	1	35.5096	14.9268	0.2397	YES	outside:1-219;TMhelix:220-242;inside:243-248;	gene0503	248	1	35.5096	14.9268	0.2397	YES	outside:1-219;TMhelix:220-242;inside:243-248;	gene0503	248	1	35.5096	14.9268	0.2397	YES	outside:1-219;TMhelix:220-242;inside:243-248;	gene0503	248	1	35.5096	14.9268	0.2397	YES	outside:1-219;TMhelix:220-242;inside:243-248;	gene0503	248	1	35.5096	14.9268	0.2397	YES	outside:1-219;TMhelix:220-242;inside:243-248;	gene0503	248	1	35.5096	14.9268	0.2397	YES	outside:1-219;TMhelix:220-242;inside:243-248;	gene0503	248
gene0508	432	4	104.441	16.2979	0.98556	YES	inside:1-42;TMhelix:43-65;outside:66-95;TMhelix:96-118;inside:119-129;TMhelix:130-152;outside:153-171;TMhelix:172-194;inside:195-432;	gene0508	432	4	104.441	16.2979	0.98556	YES	inside:1-42;TMhelix:43-65;outside:66-95;TMhelix:96-118;inside:119-129;TMhelix:130-152;outside:153-171;TMhelix:172-194;inside:195-432;	gene0508	432	4	104.441	16.2979	0.98556	YES	inside:1-42;TMhelix:43-65;outside:66-95;TMhelix:96-118;inside:119-129;TMhelix:130-152;outside:153-171;TMhelix:172-194;inside:195-432;	gene0508	432	4	104.441	16.2979	0.98556	YES	inside:1-42;TMhelix:43-65;outside:66-95;TMhelix:96-118;inside:119-129;TMhelix:130-152;outside:153-171;TMhelix:172-194;inside:195-432;	gene0508	432	4	104.441	16.2979	0.98556	YES	inside:1-42;TMhelix:43-65;outside:66-95;TMhelix:96-118;inside:119-129;TMhelix:130-152;outside:153-171;TMhelix:172-194;inside:195-432;	gene0508	432	4	104.441	16.2979	0.98556	YES	inside:1-42;TMhelix:43-65;outside:66-95;TMhelix:96-118;inside:119-129;TMhelix:130-152;outside:153-171;TMhelix:172-194;inside:195-432;	gene0508	432
gene0509	699	1	16.8374	16.8355	0.77899	YES	inside:1-6;TMhelix:7-29;outside:30-699;	gene0509	699	1	16.8374	16.8355	0.77899	YES	inside:1-6;TMhelix:7-29;outside:30-699;	gene0509	699	1	16.8374	16.8355	0.77899	YES	inside:1-6;TMhelix:7-29;outside:30-699;	gene0509	699	1	16.8374	16.8355	0.77899	YES	inside:1-6;TMhelix:7-29;outside:30-699;	gene0509	699	1	16.8374	16.8355	0.77899	YES	inside:1-6;TMhelix:7-29;outside:30-699;	gene0509	699	1	16.8374	16.8355	0.77899	YES	inside:1-6;TMhelix:7-29;outside:30-699;	gene0509	699
gene0511	801	1	15.9726	15.9299	0.81463	YES	inside:1-12;TMhelix:13-31;outside:32-801;	gene0511	801	1	15.9726	15.9299	0.81463	YES	inside:1-12;TMhelix:13-31;outside:32-801;	gene0511	801	1	15.9726	15.9299	0.81463	YES	inside:1-12;TMhelix:13-31;outside:32-801;	gene0511	801	1	15.9726	15.9299	0.81463	YES	inside:1-12;TMhelix:13-31;outside:32-801;	gene0511	801	1	15.9726	15.9299	0.81463	YES	inside:1-12;TMhelix:13-31;outside:32-801;	gene0511	801	1	15.9726	15.9299	0.81463	YES	inside:1-12;TMhelix:13-31;outside:32-801;	gene0511	801
gene0514	345	3	60.024	16.4485	0.70907	YES	inside:1-27;TMhelix:28-45;outside:46-59;TMhelix:60-82;inside:83-101;TMhelix:102-124;outside:125-345;	gene0514	345	3	60.024	16.4485	0.70907	YES	inside:1-27;TMhelix:28-45;outside:46-59;TMhelix:60-82;inside:83-101;TMhelix:102-124;outside:125-345;	gene0514	345	3	60.024	16.4485	0.70907	YES	inside:1-27;TMhelix:28-45;outside:46-59;TMhelix:60-82;inside:83-101;TMhelix:102-124;outside:125-345;	gene0514	345	3	60.024	16.4485	0.70907	YES	inside:1-27;TMhelix:28-45;outside:46-59;TMhelix:60-82;inside:83-101;TMhelix:102-124;outside:125-345;	gene0514	345	3	60.024	16.4485	0.70907	YES	inside:1-27;TMhelix:28-45;outside:46-59;TMhelix:60-82;inside:83-101;TMhelix:102-124;outside:125-345;	gene0514	345	3	60.024	16.4485	0.70907	YES	inside:1-27;TMhelix:28-45;outside:46-59;TMhelix:60-82;inside:83-101;TMhelix:102-124;outside:125-345;	gene0514	345
gene0515	659	14	321.183	26.8265	7e-05	YES	outside:1-14;TMhelix:15-37;inside:38-56;TMhelix:57-79;outside:80-104;TMhelix:105-127;inside:128-139;TMhelix:140-162;outside:163-190;TMhelix:191-213;inside:214-232;TMhelix:233-255;outside:256-274;TMhelix:275-297;inside:298-309;TMhelix:310-332;outside:333-346;TMhelix:347-369;inside:370-380;TMhelix:381-403;outside:404-417;TMhelix:418-440;inside:441-456;TMhelix:457-479;outside:480-493;TMhelix:494-516…	gene0515	659	14	321.183	26.8265	7e-05	YES	outside:1-14;TMhelix:15-37;inside:38-56;TMhelix:57-79;outside:80-104;TMhelix:105-127;inside:128-139;TMhelix:140-162;outside:163-190;TMhelix:191-213;inside:214-232;TMhelix:233-255;outside:256-274;TMhelix:275-297;inside:298-309;TMhelix:310-332;outside:333-346;TMhelix:347-369;inside:370-380;TMhelix:381-403;outside:404-417;TMhelix:418-440;inside:441-456;TMhelix:457-479;outside:480-493;TMhelix:494-516…	gene0515	659	14	321.183	26.8265	7e-05	YES	outside:1-14;TMhelix:15-37;inside:38-56;TMhelix:57-79;outside:80-104;TMhelix:105-127;inside:128-139;TMhelix:140-162;outside:163-190;TMhelix:191-213;inside:214-232;TMhelix:233-255;outside:256-274;TMhelix:275-297;inside:298-309;TMhelix:310-332;outside:333-346;TMhelix:347-369;inside:370-380;TMhelix:381-403;outside:404-417;TMhelix:418-440;inside:441-456;TMhelix:457-479;outside:480-493;TMhelix:494-516…	gene0515	659	14	321.183	26.8265	7e-05	YES	outside:1-14;TMhelix:15-37;inside:38-56;TMhelix:57-79;outside:80-104;TMhelix:105-127;inside:128-139;TMhelix:140-162;outside:163-190;TMhelix:191-213;inside:214-232;TMhelix:233-255;outside:256-274;TMhelix:275-297;inside:298-309;TMhelix:310-332;outside:333-346;TMhelix:347-369;inside:370-380;TMhelix:381-403;outside:404-417;TMhelix:418-440;inside:441-456;TMhelix:457-479;outside:480-493;TMhelix:494-516…	gene0515	659	14	321.183	26.8265	7e-05	YES	outside:1-14;TMhelix:15-37;inside:38-56;TMhelix:57-79;outside:80-104;TMhelix:105-127;inside:128-139;TMhelix:140-162;outside:163-190;TMhelix:191-213;inside:214-232;TMhelix:233-255;outside:256-274;TMhelix:275-297;inside:298-309;TMhelix:310-332;outside:333-346;TMhelix:347-369;inside:370-380;TMhelix:381-403;outside:404-417;TMhelix:418-440;inside:441-456;TMhelix:457-479;outside:480-493;TMhelix:494-516…	gene0515	659	14	321.183	26.8265	7e-05	YES	outside:1-14;TMhelix:15-37;inside:38-56;TMhelix:57-79;outside:80-104;TMhelix:105-127;inside:128-139;TMhelix:140-162;outside:163-190;TMhelix:191-213;inside:214-232;TMhelix:233-255;outside:256-274;TMhelix:275-297;inside:298-309;TMhelix:310-332;outside:333-346;TMhelix:347-369;inside:370-380;TMhelix:381-403;outside:404-417;TMhelix:418-440;inside:441-456;TMhelix:457-479;outside:480-493;TMhelix:494-516…	gene0515	659
gene0516	211	5	110.64	22.7459	0.9839	YES	inside:1-32;TMhelix:33-55;outside:56-74;TMhelix:75-97;inside:98-105;TMhelix:106-125;outside:126-144;TMhelix:145-167;inside:168-187;TMhelix:188-210;outside:211-211;	gene0516	211	5	110.64	22.7459	0.9839	YES	inside:1-32;TMhelix:33-55;outside:56-74;TMhelix:75-97;inside:98-105;TMhelix:106-125;outside:126-144;TMhelix:145-167;inside:168-187;TMhelix:188-210;outside:211-211;	gene0516	211	5	110.64	22.7459	0.9839	YES	inside:1-32;TMhelix:33-55;outside:56-74;TMhelix:75-97;inside:98-105;TMhelix:106-125;outside:126-144;TMhelix:145-167;inside:168-187;TMhelix:188-210;outside:211-211;	gene0516	211	5	110.64	22.7459	0.9839	YES	inside:1-32;TMhelix:33-55;outside:56-74;TMhelix:75-97;inside:98-105;TMhelix:106-125;outside:126-144;TMhelix:145-167;inside:168-187;TMhelix:188-210;outside:211-211;	gene0516	211	5	110.64	22.7459	0.9839	YES	inside:1-32;TMhelix:33-55;outside:56-74;TMhelix:75-97;inside:98-105;TMhelix:106-125;outside:126-144;TMhelix:145-167;inside:168-187;TMhelix:188-210;outside:211-211;	gene0516	211	5	110.64	22.7459	0.9839	YES	inside:1-32;TMhelix:33-55;outside:56-74;TMhelix:75-97;inside:98-105;TMhelix:106-125;outside:126-144;TMhelix:145-167;inside:168-187;TMhelix:188-210;outside:211-211;	gene0516	211
gene0517	121	3	66.511	25.6034	0.66886	YES	inside:1-20;TMhelix:21-43;outside:44-57;TMhelix:58-80;inside:81-88;TMhelix:89-111;outside:112-121;	gene0517	121	3	66.511	25.6034	0.66886	YES	inside:1-20;TMhelix:21-43;outside:44-57;TMhelix:58-80;inside:81-88;TMhelix:89-111;outside:112-121;	gene0517	121	3	66.511	25.6034	0.66886	YES	inside:1-20;TMhelix:21-43;outside:44-57;TMhelix:58-80;inside:81-88;TMhelix:89-111;outside:112-121;	gene0517	121	3	66.511	25.6034	0.66886	YES	inside:1-20;TMhelix:21-43;outside:44-57;TMhelix:58-80;inside:81-88;TMhelix:89-111;outside:112-121;	gene0517	121	3	66.511	25.6034	0.66886	YES	inside:1-20;TMhelix:21-43;outside:44-57;TMhelix:58-80;inside:81-88;TMhelix:89-111;outside:112-121;	gene0517	121	3	66.511	25.6034	0.66886	YES	inside:1-20;TMhelix:21-43;outside:44-57;TMhelix:58-80;inside:81-88;TMhelix:89-111;outside:112-121;	gene0517	121
gene0521	105	1	34.4404	27.2102	0.9335	YES	inside:1-4;TMhelix:5-27;outside:28-105;	gene0521	105	1	34.4404	27.2102	0.9335	YES	inside:1-4;TMhelix:5-27;outside:28-105;	gene0521	105	1	34.4404	27.2102	0.9335	YES	inside:1-4;TMhelix:5-27;outside:28-105;	gene0521	105	1	34.4404	27.2102	0.9335	YES	inside:1-4;TMhelix:5-27;outside:28-105;	gene0521	105	1	34.4404	27.2102	0.9335	YES	inside:1-4;TMhelix:5-27;outside:28-105;	gene0521	105	1	34.4404	27.2102	0.9335	YES	inside:1-4;TMhelix:5-27;outside:28-105;	gene0521	105
gene0522	862	6	145.779	0.00049	0.9704	NO	inside:1-187;TMhelix:188-210;outside:211-219;TMhelix:220-249;inside:250-544;TMhelix:545-567;outside:568-596;TMhelix:597-619;inside:620-625;TMhelix:626-648;outside:649-707;TMhelix:708-730;inside:731-862;	gene0522	862	6	145.779	0.00049	0.9704	NO	inside:1-187;TMhelix:188-210;outside:211-219;TMhelix:220-249;inside:250-544;TMhelix:545-567;outside:568-596;TMhelix:597-619;inside:620-625;TMhelix:626-648;outside:649-707;TMhelix:708-730;inside:731-862;	gene0522	862	6	145.779	0.00049	0.9704	NO	inside:1-187;TMhelix:188-210;outside:211-219;TMhelix:220-249;inside:250-544;TMhelix:545-567;outside:568-596;TMhelix:597-619;inside:620-625;TMhelix:626-648;outside:649-707;TMhelix:708-730;inside:731-862;	gene0522	862	6	145.779	0.00049	0.9704	NO	inside:1-187;TMhelix:188-210;outside:211-219;TMhelix:220-249;inside:250-544;TMhelix:545-567;outside:568-596;TMhelix:597-619;inside:620-625;TMhelix:626-648;outside:649-707;TMhelix:708-730;inside:731-862;	gene0522	862	6	145.779	0.00049	0.9704	NO	inside:1-187;TMhelix:188-210;outside:211-219;TMhelix:220-249;inside:250-544;TMhelix:545-567;outside:568-596;TMhelix:597-619;inside:620-625;TMhelix:626-648;outside:649-707;TMhelix:708-730;inside:731-862;	gene0522	862	6	145.779	0.00049	0.9704	NO	inside:1-187;TMhelix:188-210;outside:211-219;TMhelix:220-249;inside:250-544;TMhelix:545-567;outside:568-596;TMhelix:597-619;inside:620-625;TMhelix:626-648;outside:649-707;TMhelix:708-730;inside:731-862;	gene0522	862
gene0523	508	1	15.7346	15.7171	0.74268	YES	inside:1-6;TMhelix:7-29;outside:30-508;	gene0523	508	1	15.7346	15.7171	0.74268	YES	inside:1-6;TMhelix:7-29;outside:30-508;	gene0523	508	1	15.7346	15.7171	0.74268	YES	inside:1-6;TMhelix:7-29;outside:30-508;	gene0523	508	1	15.7346	15.7171	0.74268	YES	inside:1-6;TMhelix:7-29;outside:30-508;	gene0523	508	1	15.7346	15.7171	0.74268	YES	inside:1-6;TMhelix:7-29;outside:30-508;	gene0523	508	1	15.7346	15.7171	0.74268	YES	inside:1-6;TMhelix:7-29;outside:30-508;	gene0523	508
gene0525	53	1	26.2337	26.2337	0.8851	YES	inside:1-4;TMhelix:5-27;outside:28-53;	gene0525	53	1	26.2337	26.2337	0.8851	YES	inside:1-4;TMhelix:5-27;outside:28-53;	gene0525	53	1	26.2337	26.2337	0.8851	YES	inside:1-4;TMhelix:5-27;outside:28-53;	gene0525	53	1	26.2337	26.2337	0.8851	YES	inside:1-4;TMhelix:5-27;outside:28-53;	gene0525	53	1	26.2337	26.2337	0.8851	YES	inside:1-4;TMhelix:5-27;outside:28-53;	gene0525	53	1	26.2337	26.2337	0.8851	YES	inside:1-4;TMhelix:5-27;outside:28-53;	gene0525	53
gene0532	80	3	53.8588	36.199	0.20215	YES	outside:1-3;TMhelix:4-20;inside:21-26;TMhelix:27-49;outside:50-58;TMhelix:59-78;inside:79-80;	gene0532	80	3	53.8588	36.199	0.20215	YES	outside:1-3;TMhelix:4-20;inside:21-26;TMhelix:27-49;outside:50-58;TMhelix:59-78;inside:79-80;	gene0532	80	3	53.8588	36.199	0.20215	YES	outside:1-3;TMhelix:4-20;inside:21-26;TMhelix:27-49;outside:50-58;TMhelix:59-78;inside:79-80;	gene0532	80	3	53.8588	36.199	0.20215	YES	outside:1-3;TMhelix:4-20;inside:21-26;TMhelix:27-49;outside:50-58;TMhelix:59-78;inside:79-80;	gene0532	80	3	53.8588	36.199	0.20215	YES	outside:1-3;TMhelix:4-20;inside:21-26;TMhelix:27-49;outside:50-58;TMhelix:59-78;inside:79-80;	gene0532	80	3	53.8588	36.199	0.20215	YES	outside:1-3;TMhelix:4-20;inside:21-26;TMhelix:27-49;outside:50-58;TMhelix:59-78;inside:79-80;	gene0532	80
gene0539	248	1	22.1787	22.1444	0.98031	YES	inside:1-6;TMhelix:7-29;outside:30-248;	gene0539	248	1	22.1787	22.1444	0.98031	YES	inside:1-6;TMhelix:7-29;outside:30-248;	gene0539	248	1	22.1787	22.1444	0.98031	YES	inside:1-6;TMhelix:7-29;outside:30-248;	gene0539	248	1	22.1787	22.1444	0.98031	YES	inside:1-6;TMhelix:7-29;outside:30-248;	gene0539	248	1	22.1787	22.1444	0.98031	YES	inside:1-6;TMhelix:7-29;outside:30-248;	gene0539	248	1	22.1787	22.1444	0.98031	YES	inside:1-6;TMhelix:7-29;outside:30-248;	gene0539	248
gene0542	740	7	182.547	22.6702	0.29321	YES	outside:1-24;TMhelix:25-47;inside:48-67;TMhelix:68-85;outside:86-88;TMhelix:89-108;inside:109-114;TMhelix:115-133;outside:134-142;TMhelix:143-160;inside:161-442;TMhelix:443-460;outside:461-463;TMhelix:464-483;inside:484-740;	gene0542	740	7	182.547	22.6702	0.29321	YES	outside:1-24;TMhelix:25-47;inside:48-67;TMhelix:68-85;outside:86-88;TMhelix:89-108;inside:109-114;TMhelix:115-133;outside:134-142;TMhelix:143-160;inside:161-442;TMhelix:443-460;outside:461-463;TMhelix:464-483;inside:484-740;	gene0542	740	7	182.547	22.6702	0.29321	YES	outside:1-24;TMhelix:25-47;inside:48-67;TMhelix:68-85;outside:86-88;TMhelix:89-108;inside:109-114;TMhelix:115-133;outside:134-142;TMhelix:143-160;inside:161-442;TMhelix:443-460;outside:461-463;TMhelix:464-483;inside:484-740;	gene0542	740	7	182.547	22.6702	0.29321	YES	outside:1-24;TMhelix:25-47;inside:48-67;TMhelix:68-85;outside:86-88;TMhelix:89-108;inside:109-114;TMhelix:115-133;outside:134-142;TMhelix:143-160;inside:161-442;TMhelix:443-460;outside:461-463;TMhelix:464-483;inside:484-740;	gene0542	740	7	182.547	22.6702	0.29321	YES	outside:1-24;TMhelix:25-47;inside:48-67;TMhelix:68-85;outside:86-88;TMhelix:89-108;inside:109-114;TMhelix:115-133;outside:134-142;TMhelix:143-160;inside:161-442;TMhelix:443-460;outside:461-463;TMhelix:464-483;inside:484-740;	gene0542	740	7	182.547	22.6702	0.29321	YES	outside:1-24;TMhelix:25-47;inside:48-67;TMhelix:68-85;outside:86-88;TMhelix:89-108;inside:109-114;TMhelix:115-133;outside:134-142;TMhelix:143-160;inside:161-442;TMhelix:443-460;outside:461-463;TMhelix:464-483;inside:484-740;	gene0542	740
gene0543	92	2	43.2298	23.3862	0.99714	YES	inside:1-4;TMhelix:5-27;outside:28-59;TMhelix:60-79;inside:80-92;	gene0543	92	2	43.2298	23.3862	0.99714	YES	inside:1-4;TMhelix:5-27;outside:28-59;TMhelix:60-79;inside:80-92;	gene0543	92	2	43.2298	23.3862	0.99714	YES	inside:1-4;TMhelix:5-27;outside:28-59;TMhelix:60-79;inside:80-92;	gene0543	92	2	43.2298	23.3862	0.99714	YES	inside:1-4;TMhelix:5-27;outside:28-59;TMhelix:60-79;inside:80-92;	gene0543	92	2	43.2298	23.3862	0.99714	YES	inside:1-4;TMhelix:5-27;outside:28-59;TMhelix:60-79;inside:80-92;	gene0543	92	2	43.2298	23.3862	0.99714	YES	inside:1-4;TMhelix:5-27;outside:28-59;TMhelix:60-79;inside:80-92;	gene0543	92
gene0549	149	1	16.0081	16.0081	0.88477	YES	inside:1-6;TMhelix:7-24;outside:25-149;	gene0549	149	1	16.0081	16.0081	0.88477	YES	inside:1-6;TMhelix:7-24;outside:25-149;	gene0549	149	1	16.0081	16.0081	0.88477	YES	inside:1-6;TMhelix:7-24;outside:25-149;	gene0549	149	1	16.0081	16.0081	0.88477	YES	inside:1-6;TMhelix:7-24;outside:25-149;	gene0549	149	1	16.0081	16.0081	0.88477	YES	inside:1-6;TMhelix:7-24;outside:25-149;	gene0549	149	1	16.0081	16.0081	0.88477	YES	inside:1-6;TMhelix:7-24;outside:25-149;	gene0549	149
gene0555	83	1	22.0498	22.0498	0.49754	YES	outside:1-9;TMhelix:10-32;inside:33-83;	gene0555	83	1	22.0498	22.0498	0.49754	YES	outside:1-9;TMhelix:10-32;inside:33-83;	gene0555	83	1	22.0498	22.0498	0.49754	YES	outside:1-9;TMhelix:10-32;inside:33-83;	gene0555	83	1	22.0498	22.0498	0.49754	YES	outside:1-9;TMhelix:10-32;inside:33-83;	gene0555	83	1	22.0498	22.0498	0.49754	YES	outside:1-9;TMhelix:10-32;inside:33-83;	gene0555	83	1	22.0498	22.0498	0.49754	YES	outside:1-9;TMhelix:10-32;inside:33-83;	gene0555	83
gene0568	325	6	133.859	20.8728	0.9908	YES	inside:1-8;TMhelix:9-31;outside:32-98;TMhelix:99-121;inside:122-133;TMhelix:134-156;outside:157-183;TMhelix:184-206;inside:207-241;TMhelix:242-264;outside:265-287;TMhelix:288-310;inside:311-325;	gene0568	325	6	133.859	20.8728	0.9908	YES	inside:1-8;TMhelix:9-31;outside:32-98;TMhelix:99-121;inside:122-133;TMhelix:134-156;outside:157-183;TMhelix:184-206;inside:207-241;TMhelix:242-264;outside:265-287;TMhelix:288-310;inside:311-325;	gene0568	325	6	133.859	20.8728	0.9908	YES	inside:1-8;TMhelix:9-31;outside:32-98;TMhelix:99-121;inside:122-133;TMhelix:134-156;outside:157-183;TMhelix:184-206;inside:207-241;TMhelix:242-264;outside:265-287;TMhelix:288-310;inside:311-325;	gene0568	325	6	133.859	20.8728	0.9908	YES	inside:1-8;TMhelix:9-31;outside:32-98;TMhelix:99-121;inside:122-133;TMhelix:134-156;outside:157-183;TMhelix:184-206;inside:207-241;TMhelix:242-264;outside:265-287;TMhelix:288-310;inside:311-325;	gene0568	325	6	133.859	20.8728	0.9908	YES	inside:1-8;TMhelix:9-31;outside:32-98;TMhelix:99-121;inside:122-133;TMhelix:134-156;outside:157-183;TMhelix:184-206;inside:207-241;TMhelix:242-264;outside:265-287;TMhelix:288-310;inside:311-325;	gene0568	325	6	133.859	20.8728	0.9908	YES	inside:1-8;TMhelix:9-31;outside:32-98;TMhelix:99-121;inside:122-133;TMhelix:134-156;outside:157-183;TMhelix:184-206;inside:207-241;TMhelix:242-264;outside:265-287;TMhelix:288-310;inside:311-325;	gene0568	325
gene0569	304	6	129.282	22.8222	0.98243	YES	inside:1-29;TMhelix:30-52;outside:53-105;TMhelix:106-128;inside:129-148;TMhelix:149-171;outside:172-207;TMhelix:208-230;inside:231-236;TMhelix:237-259;outside:260-268;TMhelix:269-288;inside:289-304;	gene0569	304	6	129.282	22.8222	0.98243	YES	inside:1-29;TMhelix:30-52;outside:53-105;TMhelix:106-128;inside:129-148;TMhelix:149-171;outside:172-207;TMhelix:208-230;inside:231-236;TMhelix:237-259;outside:260-268;TMhelix:269-288;inside:289-304;	gene0569	304	6	129.282	22.8222	0.98243	YES	inside:1-29;TMhelix:30-52;outside:53-105;TMhelix:106-128;inside:129-148;TMhelix:149-171;outside:172-207;TMhelix:208-230;inside:231-236;TMhelix:237-259;outside:260-268;TMhelix:269-288;inside:289-304;	gene0569	304	6	129.282	22.8222	0.98243	YES	inside:1-29;TMhelix:30-52;outside:53-105;TMhelix:106-128;inside:129-148;TMhelix:149-171;outside:172-207;TMhelix:208-230;inside:231-236;TMhelix:237-259;outside:260-268;TMhelix:269-288;inside:289-304;	gene0569	304	6	129.282	22.8222	0.98243	YES	inside:1-29;TMhelix:30-52;outside:53-105;TMhelix:106-128;inside:129-148;TMhelix:149-171;outside:172-207;TMhelix:208-230;inside:231-236;TMhelix:237-259;outside:260-268;TMhelix:269-288;inside:289-304;	gene0569	304	6	129.282	22.8222	0.98243	YES	inside:1-29;TMhelix:30-52;outside:53-105;TMhelix:106-128;inside:129-148;TMhelix:149-171;outside:172-207;TMhelix:208-230;inside:231-236;TMhelix:237-259;outside:260-268;TMhelix:269-288;inside:289-304;	gene0569	304
gene0573	573	7	184.626	1.5124	0.24953	NO	outside:1-247;TMhelix:248-270;inside:271-282;TMhelix:283-305;outside:306-319;TMhelix:320-342;inside:343-361;TMhelix:362-384;outside:385-443;TMhelix:444-466;inside:467-500;TMhelix:501-523;outside:524-542;TMhelix:543-565;inside:566-573;	gene0573	573	7	184.626	1.5124	0.24953	NO	outside:1-247;TMhelix:248-270;inside:271-282;TMhelix:283-305;outside:306-319;TMhelix:320-342;inside:343-361;TMhelix:362-384;outside:385-443;TMhelix:444-466;inside:467-500;TMhelix:501-523;outside:524-542;TMhelix:543-565;inside:566-573;	gene0573	573	7	184.626	1.5124	0.24953	NO	outside:1-247;TMhelix:248-270;inside:271-282;TMhelix:283-305;outside:306-319;TMhelix:320-342;inside:343-361;TMhelix:362-384;outside:385-443;TMhelix:444-466;inside:467-500;TMhelix:501-523;outside:524-542;TMhelix:543-565;inside:566-573;	gene0573	573	7	184.626	1.5124	0.24953	NO	outside:1-247;TMhelix:248-270;inside:271-282;TMhelix:283-305;outside:306-319;TMhelix:320-342;inside:343-361;TMhelix:362-384;outside:385-443;TMhelix:444-466;inside:467-500;TMhelix:501-523;outside:524-542;TMhelix:543-565;inside:566-573;	gene0573	573	7	184.626	1.5124	0.24953	NO	outside:1-247;TMhelix:248-270;inside:271-282;TMhelix:283-305;outside:306-319;TMhelix:320-342;inside:343-361;TMhelix:362-384;outside:385-443;TMhelix:444-466;inside:467-500;TMhelix:501-523;outside:524-542;TMhelix:543-565;inside:566-573;	gene0573	573	7	184.626	1.5124	0.24953	NO	outside:1-247;TMhelix:248-270;inside:271-282;TMhelix:283-305;outside:306-319;TMhelix:320-342;inside:343-361;TMhelix:362-384;outside:385-443;TMhelix:444-466;inside:467-500;TMhelix:501-523;outside:524-542;TMhelix:543-565;inside:566-573;	gene0573	573
gene0578	384	1	20.412	20.1328	0.87628	YES	inside:1-6;TMhelix:7-29;outside:30-384;	gene0578	384	1	20.412	20.1328	0.87628	YES	inside:1-6;TMhelix:7-29;outside:30-384;	gene0578	384	1	20.412	20.1328	0.87628	YES	inside:1-6;TMhelix:7-29;outside:30-384;	gene0578	384	1	20.412	20.1328	0.87628	YES	inside:1-6;TMhelix:7-29;outside:30-384;	gene0578	384	1	20.412	20.1328	0.87628	YES	inside:1-6;TMhelix:7-29;outside:30-384;	gene0578	384	1	20.412	20.1328	0.87628	YES	inside:1-6;TMhelix:7-29;outside:30-384;	gene0578	384
gene0580	439	11	246.315	23.1922	0.8845	YES	inside:1-26;TMhelix:27-49;outside:50-68;TMhelix:69-91;inside:92-97;TMhelix:98-120;outside:121-169;TMhelix:170-192;inside:193-198;TMhelix:199-218;outside:219-252;TMhelix:253-275;inside:276-286;TMhelix:287-309;outside:310-318;TMhelix:319-341;inside:342-345;TMhelix:346-368;outside:369-377;TMhelix:378-400;inside:401-406;TMhelix:407-429;outside:430-439;	gene0580	439	11	246.315	23.1922	0.8845	YES	inside:1-26;TMhelix:27-49;outside:50-68;TMhelix:69-91;inside:92-97;TMhelix:98-120;outside:121-169;TMhelix:170-192;inside:193-198;TMhelix:199-218;outside:219-252;TMhelix:253-275;inside:276-286;TMhelix:287-309;outside:310-318;TMhelix:319-341;inside:342-345;TMhelix:346-368;outside:369-377;TMhelix:378-400;inside:401-406;TMhelix:407-429;outside:430-439;	gene0580	439	11	246.315	23.1922	0.8845	YES	inside:1-26;TMhelix:27-49;outside:50-68;TMhelix:69-91;inside:92-97;TMhelix:98-120;outside:121-169;TMhelix:170-192;inside:193-198;TMhelix:199-218;outside:219-252;TMhelix:253-275;inside:276-286;TMhelix:287-309;outside:310-318;TMhelix:319-341;inside:342-345;TMhelix:346-368;outside:369-377;TMhelix:378-400;inside:401-406;TMhelix:407-429;outside:430-439;	gene0580	439	11	246.315	23.1922	0.8845	YES	inside:1-26;TMhelix:27-49;outside:50-68;TMhelix:69-91;inside:92-97;TMhelix:98-120;outside:121-169;TMhelix:170-192;inside:193-198;TMhelix:199-218;outside:219-252;TMhelix:253-275;inside:276-286;TMhelix:287-309;outside:310-318;TMhelix:319-341;inside:342-345;TMhelix:346-368;outside:369-377;TMhelix:378-400;inside:401-406;TMhelix:407-429;outside:430-439;	gene0580	439	11	246.315	23.1922	0.8845	YES	inside:1-26;TMhelix:27-49;outside:50-68;TMhelix:69-91;inside:92-97;TMhelix:98-120;outside:121-169;TMhelix:170-192;inside:193-198;TMhelix:199-218;outside:219-252;TMhelix:253-275;inside:276-286;TMhelix:287-309;outside:310-318;TMhelix:319-341;inside:342-345;TMhelix:346-368;outside:369-377;TMhelix:378-400;inside:401-406;TMhelix:407-429;outside:430-439;	gene0580	439	11	246.315	23.1922	0.8845	YES	inside:1-26;TMhelix:27-49;outside:50-68;TMhelix:69-91;inside:92-97;TMhelix:98-120;outside:121-169;TMhelix:170-192;inside:193-198;TMhelix:199-218;outside:219-252;TMhelix:253-275;inside:276-286;TMhelix:287-309;outside:310-318;TMhelix:319-341;inside:342-345;TMhelix:346-368;outside:369-377;TMhelix:378-400;inside:401-406;TMhelix:407-429;outside:430-439;	gene0580	439
gene0586	595	1	20.7581	20.1331	0.9739	YES	inside:1-35;TMhelix:36-55;outside:56-595;	gene0586	595	1	20.7581	20.1331	0.9739	YES	inside:1-35;TMhelix:36-55;outside:56-595;	gene0586	595	1	20.7581	20.1331	0.9739	YES	inside:1-35;TMhelix:36-55;outside:56-595;	gene0586	595	1	20.7581	20.1331	0.9739	YES	inside:1-35;TMhelix:36-55;outside:56-595;	gene0586	595	1	20.7581	20.1331	0.9739	YES	inside:1-35;TMhelix:36-55;outside:56-595;	gene0586	595	1	20.7581	20.1331	0.9739	YES	inside:1-35;TMhelix:36-55;outside:56-595;	gene0586	595
gene0589	389	10	211.319	22.7221	0.74391	YES	inside:1-20;TMhelix:21-43;outside:44-70;TMhelix:71-90;inside:91-96;TMhelix:97-114;outside:115-133;TMhelix:134-153;inside:154-189;TMhelix:190-209;outside:210-223;TMhelix:224-246;inside:247-258;TMhelix:259-281;outside:282-284;TMhelix:285-307;inside:308-311;TMhelix:312-334;outside:335-366;TMhelix:367-386;inside:387-389;	gene0589	389	10	211.319	22.7221	0.74391	YES	inside:1-20;TMhelix:21-43;outside:44-70;TMhelix:71-90;inside:91-96;TMhelix:97-114;outside:115-133;TMhelix:134-153;inside:154-189;TMhelix:190-209;outside:210-223;TMhelix:224-246;inside:247-258;TMhelix:259-281;outside:282-284;TMhelix:285-307;inside:308-311;TMhelix:312-334;outside:335-366;TMhelix:367-386;inside:387-389;	gene0589	389	10	211.319	22.7221	0.74391	YES	inside:1-20;TMhelix:21-43;outside:44-70;TMhelix:71-90;inside:91-96;TMhelix:97-114;outside:115-133;TMhelix:134-153;inside:154-189;TMhelix:190-209;outside:210-223;TMhelix:224-246;inside:247-258;TMhelix:259-281;outside:282-284;TMhelix:285-307;inside:308-311;TMhelix:312-334;outside:335-366;TMhelix:367-386;inside:387-389;	gene0589	389	10	211.319	22.7221	0.74391	YES	inside:1-20;TMhelix:21-43;outside:44-70;TMhelix:71-90;inside:91-96;TMhelix:97-114;outside:115-133;TMhelix:134-153;inside:154-189;TMhelix:190-209;outside:210-223;TMhelix:224-246;inside:247-258;TMhelix:259-281;outside:282-284;TMhelix:285-307;inside:308-311;TMhelix:312-334;outside:335-366;TMhelix:367-386;inside:387-389;	gene0589	389	10	211.319	22.7221	0.74391	YES	inside:1-20;TMhelix:21-43;outside:44-70;TMhelix:71-90;inside:91-96;TMhelix:97-114;outside:115-133;TMhelix:134-153;inside:154-189;TMhelix:190-209;outside:210-223;TMhelix:224-246;inside:247-258;TMhelix:259-281;outside:282-284;TMhelix:285-307;inside:308-311;TMhelix:312-334;outside:335-366;TMhelix:367-386;inside:387-389;	gene0589	389	10	211.319	22.7221	0.74391	YES	inside:1-20;TMhelix:21-43;outside:44-70;TMhelix:71-90;inside:91-96;TMhelix:97-114;outside:115-133;TMhelix:134-153;inside:154-189;TMhelix:190-209;outside:210-223;TMhelix:224-246;inside:247-258;TMhelix:259-281;outside:282-284;TMhelix:285-307;inside:308-311;TMhelix:312-334;outside:335-366;TMhelix:367-386;inside:387-389;	gene0589	389
gene0591	413	10	208.859	17.1783	0.95321	YES	inside:1-43;TMhelix:44-66;outside:67-80;TMhelix:81-103;inside:104-109;TMhelix:110-129;outside:130-143;TMhelix:144-166;inside:167-177;TMhelix:178-195;outside:196-199;TMhelix:200-217;inside:218-221;TMhelix:222-244;outside:245-300;TMhelix:301-323;inside:324-342;TMhelix:343-361;outside:362-375;TMhelix:376-398;inside:399-413;	gene0591	413	10	208.859	17.1783	0.95321	YES	inside:1-43;TMhelix:44-66;outside:67-80;TMhelix:81-103;inside:104-109;TMhelix:110-129;outside:130-143;TMhelix:144-166;inside:167-177;TMhelix:178-195;outside:196-199;TMhelix:200-217;inside:218-221;TMhelix:222-244;outside:245-300;TMhelix:301-323;inside:324-342;TMhelix:343-361;outside:362-375;TMhelix:376-398;inside:399-413;	gene0591	413	10	208.859	17.1783	0.95321	YES	inside:1-43;TMhelix:44-66;outside:67-80;TMhelix:81-103;inside:104-109;TMhelix:110-129;outside:130-143;TMhelix:144-166;inside:167-177;TMhelix:178-195;outside:196-199;TMhelix:200-217;inside:218-221;TMhelix:222-244;outside:245-300;TMhelix:301-323;inside:324-342;TMhelix:343-361;outside:362-375;TMhelix:376-398;inside:399-413;	gene0591	413	10	208.859	17.1783	0.95321	YES	inside:1-43;TMhelix:44-66;outside:67-80;TMhelix:81-103;inside:104-109;TMhelix:110-129;outside:130-143;TMhelix:144-166;inside:167-177;TMhelix:178-195;outside:196-199;TMhelix:200-217;inside:218-221;TMhelix:222-244;outside:245-300;TMhelix:301-323;inside:324-342;TMhelix:343-361;outside:362-375;TMhelix:376-398;inside:399-413;	gene0591	413	10	208.859	17.1783	0.95321	YES	inside:1-43;TMhelix:44-66;outside:67-80;TMhelix:81-103;inside:104-109;TMhelix:110-129;outside:130-143;TMhelix:144-166;inside:167-177;TMhelix:178-195;outside:196-199;TMhelix:200-217;inside:218-221;TMhelix:222-244;outside:245-300;TMhelix:301-323;inside:324-342;TMhelix:343-361;outside:362-375;TMhelix:376-398;inside:399-413;	gene0591	413	10	208.859	17.1783	0.95321	YES	inside:1-43;TMhelix:44-66;outside:67-80;TMhelix:81-103;inside:104-109;TMhelix:110-129;outside:130-143;TMhelix:144-166;inside:167-177;TMhelix:178-195;outside:196-199;TMhelix:200-217;inside:218-221;TMhelix:222-244;outside:245-300;TMhelix:301-323;inside:324-342;TMhelix:343-361;outside:362-375;TMhelix:376-398;inside:399-413;	gene0591	413
gene0592	365	1	49.9366	19.9971	0.75481	YES	inside:1-12;TMhelix:13-35;outside:36-365;	gene0592	365	1	49.9366	19.9971	0.75481	YES	inside:1-12;TMhelix:13-35;outside:36-365;	gene0592	365	1	49.9366	19.9971	0.75481	YES	inside:1-12;TMhelix:13-35;outside:36-365;	gene0592	365	1	49.9366	19.9971	0.75481	YES	inside:1-12;TMhelix:13-35;outside:36-365;	gene0592	365	1	49.9366	19.9971	0.75481	YES	inside:1-12;TMhelix:13-35;outside:36-365;	gene0592	365	1	49.9366	19.9971	0.75481	YES	inside:1-12;TMhelix:13-35;outside:36-365;	gene0592	365
gene0595	299	1	22.978	22.9759	0.8832	YES	inside:1-6;TMhelix:7-29;outside:30-299;	gene0595	299	1	22.978	22.9759	0.8832	YES	inside:1-6;TMhelix:7-29;outside:30-299;	gene0595	299	1	22.978	22.9759	0.8832	YES	inside:1-6;TMhelix:7-29;outside:30-299;	gene0595	299	1	22.978	22.9759	0.8832	YES	inside:1-6;TMhelix:7-29;outside:30-299;	gene0595	299	1	22.978	22.9759	0.8832	YES	inside:1-6;TMhelix:7-29;outside:30-299;	gene0595	299	1	22.978	22.9759	0.8832	YES	inside:1-6;TMhelix:7-29;outside:30-299;	gene0595	299
gene0601	321	1	23.4835	22.7944	0.99467	YES	inside:1-20;TMhelix:21-43;outside:44-321;	gene0601	321	1	23.4835	22.7944	0.99467	YES	inside:1-20;TMhelix:21-43;outside:44-321;	gene0601	321	1	23.4835	22.7944	0.99467	YES	inside:1-20;TMhelix:21-43;outside:44-321;	gene0601	321	1	23.4835	22.7944	0.99467	YES	inside:1-20;TMhelix:21-43;outside:44-321;	gene0601	321	1	23.4835	22.7944	0.99467	YES	inside:1-20;TMhelix:21-43;outside:44-321;	gene0601	321	1	23.4835	22.7944	0.99467	YES	inside:1-20;TMhelix:21-43;outside:44-321;	gene0601	321
gene0609	294	6	130.599	22.9414	0.00011	YES	outside:1-14;TMhelix:15-37;inside:38-125;TMhelix:126-148;outside:149-162;TMhelix:163-180;inside:181-186;TMhelix:187-204;outside:205-226;TMhelix:227-249;inside:250-261;TMhelix:262-284;outside:285-294;	gene0609	294	6	130.599	22.9414	0.00011	YES	outside:1-14;TMhelix:15-37;inside:38-125;TMhelix:126-148;outside:149-162;TMhelix:163-180;inside:181-186;TMhelix:187-204;outside:205-226;TMhelix:227-249;inside:250-261;TMhelix:262-284;outside:285-294;	gene0609	294	6	130.599	22.9414	0.00011	YES	outside:1-14;TMhelix:15-37;inside:38-125;TMhelix:126-148;outside:149-162;TMhelix:163-180;inside:181-186;TMhelix:187-204;outside:205-226;TMhelix:227-249;inside:250-261;TMhelix:262-284;outside:285-294;	gene0609	294	6	130.599	22.9414	0.00011	YES	outside:1-14;TMhelix:15-37;inside:38-125;TMhelix:126-148;outside:149-162;TMhelix:163-180;inside:181-186;TMhelix:187-204;outside:205-226;TMhelix:227-249;inside:250-261;TMhelix:262-284;outside:285-294;	gene0609	294	6	130.599	22.9414	0.00011	YES	outside:1-14;TMhelix:15-37;inside:38-125;TMhelix:126-148;outside:149-162;TMhelix:163-180;inside:181-186;TMhelix:187-204;outside:205-226;TMhelix:227-249;inside:250-261;TMhelix:262-284;outside:285-294;	gene0609	294	6	130.599	22.9414	0.00011	YES	outside:1-14;TMhelix:15-37;inside:38-125;TMhelix:126-148;outside:149-162;TMhelix:163-180;inside:181-186;TMhelix:187-204;outside:205-226;TMhelix:227-249;inside:250-261;TMhelix:262-284;outside:285-294;	gene0609	294
gene0610	421	3	71.2419	0	0.81079	NO	inside:1-186;TMhelix:187-209;outside:210-236;TMhelix:237-259;inside:260-392;TMhelix:393-415;outside:416-421;	gene0610	421	3	71.2419	0	0.81079	NO	inside:1-186;TMhelix:187-209;outside:210-236;TMhelix:237-259;inside:260-392;TMhelix:393-415;outside:416-421;	gene0610	421	3	71.2419	0	0.81079	NO	inside:1-186;TMhelix:187-209;outside:210-236;TMhelix:237-259;inside:260-392;TMhelix:393-415;outside:416-421;	gene0610	421	3	71.2419	0	0.81079	NO	inside:1-186;TMhelix:187-209;outside:210-236;TMhelix:237-259;inside:260-392;TMhelix:393-415;outside:416-421;	gene0610	421	3	71.2419	0	0.81079	NO	inside:1-186;TMhelix:187-209;outside:210-236;TMhelix:237-259;inside:260-392;TMhelix:393-415;outside:416-421;	gene0610	421	3	71.2419	0	0.81079	NO	inside:1-186;TMhelix:187-209;outside:210-236;TMhelix:237-259;inside:260-392;TMhelix:393-415;outside:416-421;	gene0610	421
gene0612	425	4	88.8837	22.3181	0.04625	YES	outside:1-3;TMhelix:4-26;inside:27-65;TMhelix:66-88;outside:89-97;TMhelix:98-120;inside:121-131;TMhelix:132-154;outside:155-425;	gene0612	425	4	88.8837	22.3181	0.04625	YES	outside:1-3;TMhelix:4-26;inside:27-65;TMhelix:66-88;outside:89-97;TMhelix:98-120;inside:121-131;TMhelix:132-154;outside:155-425;	gene0612	425	4	88.8837	22.3181	0.04625	YES	outside:1-3;TMhelix:4-26;inside:27-65;TMhelix:66-88;outside:89-97;TMhelix:98-120;inside:121-131;TMhelix:132-154;outside:155-425;	gene0612	425	4	88.8837	22.3181	0.04625	YES	outside:1-3;TMhelix:4-26;inside:27-65;TMhelix:66-88;outside:89-97;TMhelix:98-120;inside:121-131;TMhelix:132-154;outside:155-425;	gene0612	425	4	88.8837	22.3181	0.04625	YES	outside:1-3;TMhelix:4-26;inside:27-65;TMhelix:66-88;outside:89-97;TMhelix:98-120;inside:121-131;TMhelix:132-154;outside:155-425;	gene0612	425	4	88.8837	22.3181	0.04625	YES	outside:1-3;TMhelix:4-26;inside:27-65;TMhelix:66-88;outside:89-97;TMhelix:98-120;inside:121-131;TMhelix:132-154;outside:155-425;	gene0612	425
gene0624	197	6	127.173	41.1166	0.27329	YES	outside:1-4;TMhelix:5-27;inside:28-39;TMhelix:40-62;outside:63-71;TMhelix:72-91;inside:92-103;TMhelix:104-126;outside:127-135;TMhelix:136-153;inside:154-172;TMhelix:173-195;outside:196-197;	gene0624	197	6	127.173	41.1166	0.27329	YES	outside:1-4;TMhelix:5-27;inside:28-39;TMhelix:40-62;outside:63-71;TMhelix:72-91;inside:92-103;TMhelix:104-126;outside:127-135;TMhelix:136-153;inside:154-172;TMhelix:173-195;outside:196-197;	gene0624	197	6	127.173	41.1166	0.27329	YES	outside:1-4;TMhelix:5-27;inside:28-39;TMhelix:40-62;outside:63-71;TMhelix:72-91;inside:92-103;TMhelix:104-126;outside:127-135;TMhelix:136-153;inside:154-172;TMhelix:173-195;outside:196-197;	gene0624	197	6	127.173	41.1166	0.27329	YES	outside:1-4;TMhelix:5-27;inside:28-39;TMhelix:40-62;outside:63-71;TMhelix:72-91;inside:92-103;TMhelix:104-126;outside:127-135;TMhelix:136-153;inside:154-172;TMhelix:173-195;outside:196-197;	gene0624	197	6	127.173	41.1166	0.27329	YES	outside:1-4;TMhelix:5-27;inside:28-39;TMhelix:40-62;outside:63-71;TMhelix:72-91;inside:92-103;TMhelix:104-126;outside:127-135;TMhelix:136-153;inside:154-172;TMhelix:173-195;outside:196-197;	gene0624	197	6	127.173	41.1166	0.27329	YES	outside:1-4;TMhelix:5-27;inside:28-39;TMhelix:40-62;outside:63-71;TMhelix:72-91;inside:92-103;TMhelix:104-126;outside:127-135;TMhelix:136-153;inside:154-172;TMhelix:173-195;outside:196-197;	gene0624	197
gene0627	303	7	163.416	24.2094	0.92157	YES	inside:1-1;TMhelix:2-21;outside:22-89;TMhelix:90-109;inside:110-115;TMhelix:116-138;outside:139-152;TMhelix:153-175;inside:176-209;TMhelix:210-232;outside:233-246;TMhelix:247-266;inside:267-272;TMhelix:273-295;outside:296-303;	gene0627	303	7	163.416	24.2094	0.92157	YES	inside:1-1;TMhelix:2-21;outside:22-89;TMhelix:90-109;inside:110-115;TMhelix:116-138;outside:139-152;TMhelix:153-175;inside:176-209;TMhelix:210-232;outside:233-246;TMhelix:247-266;inside:267-272;TMhelix:273-295;outside:296-303;	gene0627	303	7	163.416	24.2094	0.92157	YES	inside:1-1;TMhelix:2-21;outside:22-89;TMhelix:90-109;inside:110-115;TMhelix:116-138;outside:139-152;TMhelix:153-175;inside:176-209;TMhelix:210-232;outside:233-246;TMhelix:247-266;inside:267-272;TMhelix:273-295;outside:296-303;	gene0627	303	7	163.416	24.2094	0.92157	YES	inside:1-1;TMhelix:2-21;outside:22-89;TMhelix:90-109;inside:110-115;TMhelix:116-138;outside:139-152;TMhelix:153-175;inside:176-209;TMhelix:210-232;outside:233-246;TMhelix:247-266;inside:267-272;TMhelix:273-295;outside:296-303;	gene0627	303	7	163.416	24.2094	0.92157	YES	inside:1-1;TMhelix:2-21;outside:22-89;TMhelix:90-109;inside:110-115;TMhelix:116-138;outside:139-152;TMhelix:153-175;inside:176-209;TMhelix:210-232;outside:233-246;TMhelix:247-266;inside:267-272;TMhelix:273-295;outside:296-303;	gene0627	303	7	163.416	24.2094	0.92157	YES	inside:1-1;TMhelix:2-21;outside:22-89;TMhelix:90-109;inside:110-115;TMhelix:116-138;outside:139-152;TMhelix:153-175;inside:176-209;TMhelix:210-232;outside:233-246;TMhelix:247-266;inside:267-272;TMhelix:273-295;outside:296-303;	gene0627	303
gene0629	682	5	110.07	8.35033	0.99612	NO	inside:1-52;TMhelix:53-70;outside:71-84;TMhelix:85-107;inside:108-119;TMhelix:120-142;outside:143-151;TMhelix:152-174;inside:175-186;TMhelix:187-209;outside:210-682;	gene0629	682	5	110.07	8.35033	0.99612	NO	inside:1-52;TMhelix:53-70;outside:71-84;TMhelix:85-107;inside:108-119;TMhelix:120-142;outside:143-151;TMhelix:152-174;inside:175-186;TMhelix:187-209;outside:210-682;	gene0629	682	5	110.07	8.35033	0.99612	NO	inside:1-52;TMhelix:53-70;outside:71-84;TMhelix:85-107;inside:108-119;TMhelix:120-142;outside:143-151;TMhelix:152-174;inside:175-186;TMhelix:187-209;outside:210-682;	gene0629	682	5	110.07	8.35033	0.99612	NO	inside:1-52;TMhelix:53-70;outside:71-84;TMhelix:85-107;inside:108-119;TMhelix:120-142;outside:143-151;TMhelix:152-174;inside:175-186;TMhelix:187-209;outside:210-682;	gene0629	682	5	110.07	8.35033	0.99612	NO	inside:1-52;TMhelix:53-70;outside:71-84;TMhelix:85-107;inside:108-119;TMhelix:120-142;outside:143-151;TMhelix:152-174;inside:175-186;TMhelix:187-209;outside:210-682;	gene0629	682	5	110.07	8.35033	0.99612	NO	inside:1-52;TMhelix:53-70;outside:71-84;TMhelix:85-107;inside:108-119;TMhelix:120-142;outside:143-151;TMhelix:152-174;inside:175-186;TMhelix:187-209;outside:210-682;	gene0629	682
gene0633	400	1	21.5067	0.04055	0.48562	NO	outside:1-236;TMhelix:237-259;inside:260-400;	gene0633	400	1	21.5067	0.04055	0.48562	NO	outside:1-236;TMhelix:237-259;inside:260-400;	gene0633	400	1	21.5067	0.04055	0.48562	NO	outside:1-236;TMhelix:237-259;inside:260-400;	gene0633	400	1	21.5067	0.04055	0.48562	NO	outside:1-236;TMhelix:237-259;inside:260-400;	gene0633	400	1	21.5067	0.04055	0.48562	NO	outside:1-236;TMhelix:237-259;inside:260-400;	gene0633	400	1	21.5067	0.04055	0.48562	NO	outside:1-236;TMhelix:237-259;inside:260-400;	gene0633	400
gene0635	278	9	188.211	25.0201	0.00775	YES	outside:1-23;TMhelix:24-46;inside:47-57;TMhelix:58-80;outside:81-83;TMhelix:84-102;inside:103-108;TMhelix:109-131;outside:132-134;TMhelix:135-154;inside:155-166;TMhelix:167-186;outside:187-189;TMhelix:190-212;inside:213-224;TMhelix:225-244;outside:245-247;TMhelix:248-270;inside:271-278;	gene0635	278	9	188.211	25.0201	0.00775	YES	outside:1-23;TMhelix:24-46;inside:47-57;TMhelix:58-80;outside:81-83;TMhelix:84-102;inside:103-108;TMhelix:109-131;outside:132-134;TMhelix:135-154;inside:155-166;TMhelix:167-186;outside:187-189;TMhelix:190-212;inside:213-224;TMhelix:225-244;outside:245-247;TMhelix:248-270;inside:271-278;	gene0635	278	9	188.211	25.0201	0.00775	YES	outside:1-23;TMhelix:24-46;inside:47-57;TMhelix:58-80;outside:81-83;TMhelix:84-102;inside:103-108;TMhelix:109-131;outside:132-134;TMhelix:135-154;inside:155-166;TMhelix:167-186;outside:187-189;TMhelix:190-212;inside:213-224;TMhelix:225-244;outside:245-247;TMhelix:248-270;inside:271-278;	gene0635	278	9	188.211	25.0201	0.00775	YES	outside:1-23;TMhelix:24-46;inside:47-57;TMhelix:58-80;outside:81-83;TMhelix:84-102;inside:103-108;TMhelix:109-131;outside:132-134;TMhelix:135-154;inside:155-166;TMhelix:167-186;outside:187-189;TMhelix:190-212;inside:213-224;TMhelix:225-244;outside:245-247;TMhelix:248-270;inside:271-278;	gene0635	278	9	188.211	25.0201	0.00775	YES	outside:1-23;TMhelix:24-46;inside:47-57;TMhelix:58-80;outside:81-83;TMhelix:84-102;inside:103-108;TMhelix:109-131;outside:132-134;TMhelix:135-154;inside:155-166;TMhelix:167-186;outside:187-189;TMhelix:190-212;inside:213-224;TMhelix:225-244;outside:245-247;TMhelix:248-270;inside:271-278;	gene0635	278	9	188.211	25.0201	0.00775	YES	outside:1-23;TMhelix:24-46;inside:47-57;TMhelix:58-80;outside:81-83;TMhelix:84-102;inside:103-108;TMhelix:109-131;outside:132-134;TMhelix:135-154;inside:155-166;TMhelix:167-186;outside:187-189;TMhelix:190-212;inside:213-224;TMhelix:225-244;outside:245-247;TMhelix:248-270;inside:271-278;	gene0635	278
gene0638	515	2	49.5583	19.4906	0.40643	YES	outside:1-9;TMhelix:10-29;inside:30-186;TMhelix:187-209;outside:210-515;	gene0638	515	2	49.5583	19.4906	0.40643	YES	outside:1-9;TMhelix:10-29;inside:30-186;TMhelix:187-209;outside:210-515;	gene0638	515	2	49.5583	19.4906	0.40643	YES	outside:1-9;TMhelix:10-29;inside:30-186;TMhelix:187-209;outside:210-515;	gene0638	515	2	49.5583	19.4906	0.40643	YES	outside:1-9;TMhelix:10-29;inside:30-186;TMhelix:187-209;outside:210-515;	gene0638	515	2	49.5583	19.4906	0.40643	YES	outside:1-9;TMhelix:10-29;inside:30-186;TMhelix:187-209;outside:210-515;	gene0638	515	2	49.5583	19.4906	0.40643	YES	outside:1-9;TMhelix:10-29;inside:30-186;TMhelix:187-209;outside:210-515;	gene0638	515
gene0639	152	1	16.7526	16.7246	0.75248	YES	inside:1-6;TMhelix:7-29;outside:30-152;	gene0639	152	1	16.7526	16.7246	0.75248	YES	inside:1-6;TMhelix:7-29;outside:30-152;	gene0639	152	1	16.7526	16.7246	0.75248	YES	inside:1-6;TMhelix:7-29;outside:30-152;	gene0639	152	1	16.7526	16.7246	0.75248	YES	inside:1-6;TMhelix:7-29;outside:30-152;	gene0639	152	1	16.7526	16.7246	0.75248	YES	inside:1-6;TMhelix:7-29;outside:30-152;	gene0639	152	1	16.7526	16.7246	0.75248	YES	inside:1-6;TMhelix:7-29;outside:30-152;	gene0639	152
gene0651	174	1	20.5872	19.8565	0.96375	YES	inside:1-6;TMhelix:7-26;outside:27-174;	gene0651	174	1	20.5872	19.8565	0.96375	YES	inside:1-6;TMhelix:7-26;outside:27-174;	gene0651	174	1	20.5872	19.8565	0.96375	YES	inside:1-6;TMhelix:7-26;outside:27-174;	gene0651	174	1	20.5872	19.8565	0.96375	YES	inside:1-6;TMhelix:7-26;outside:27-174;	gene0651	174	1	20.5872	19.8565	0.96375	YES	inside:1-6;TMhelix:7-26;outside:27-174;	gene0651	174	1	20.5872	19.8565	0.96375	YES	inside:1-6;TMhelix:7-26;outside:27-174;	gene0651	174
gene0655	195	1	14.5243	0.05139	0.67902	NO	inside:1-166;TMhelix:167-189;outside:190-195;	gene0655	195	1	14.5243	0.05139	0.67902	NO	inside:1-166;TMhelix:167-189;outside:190-195;	gene0655	195	1	14.5243	0.05139	0.67902	NO	inside:1-166;TMhelix:167-189;outside:190-195;	gene0655	195	1	14.5243	0.05139	0.67902	NO	inside:1-166;TMhelix:167-189;outside:190-195;	gene0655	195	1	14.5243	0.05139	0.67902	NO	inside:1-166;TMhelix:167-189;outside:190-195;	gene0655	195	1	14.5243	0.05139	0.67902	NO	inside:1-166;TMhelix:167-189;outside:190-195;	gene0655	195
gene0657	304	1	18.3404	18.3335	0.34971	YES	outside:1-14;TMhelix:15-37;inside:38-304;	gene0657	304	1	18.3404	18.3335	0.34971	YES	outside:1-14;TMhelix:15-37;inside:38-304;	gene0657	304	1	18.3404	18.3335	0.34971	YES	outside:1-14;TMhelix:15-37;inside:38-304;	gene0657	304	1	18.3404	18.3335	0.34971	YES	outside:1-14;TMhelix:15-37;inside:38-304;	gene0657	304	1	18.3404	18.3335	0.34971	YES	outside:1-14;TMhelix:15-37;inside:38-304;	gene0657	304	1	18.3404	18.3335	0.34971	YES	outside:1-14;TMhelix:15-37;inside:38-304;	gene0657	304
gene0659	234	1	23.0137	22.9875	0.91795	YES	inside:1-4;TMhelix:5-27;outside:28-234;	gene0659	234	1	23.0137	22.9875	0.91795	YES	inside:1-4;TMhelix:5-27;outside:28-234;	gene0659	234	1	23.0137	22.9875	0.91795	YES	inside:1-4;TMhelix:5-27;outside:28-234;	gene0659	234	1	23.0137	22.9875	0.91795	YES	inside:1-4;TMhelix:5-27;outside:28-234;	gene0659	234	1	23.0137	22.9875	0.91795	YES	inside:1-4;TMhelix:5-27;outside:28-234;	gene0659	234	1	23.0137	22.9875	0.91795	YES	inside:1-4;TMhelix:5-27;outside:28-234;	gene0659	234
gene0661	320	2	42.1514	0	0.98142	NO	inside:1-258;TMhelix:259-281;outside:282-290;TMhelix:291-313;inside:314-320;	gene0661	320	2	42.1514	0	0.98142	NO	inside:1-258;TMhelix:259-281;outside:282-290;TMhelix:291-313;inside:314-320;	gene0661	320	2	42.1514	0	0.98142	NO	inside:1-258;TMhelix:259-281;outside:282-290;TMhelix:291-313;inside:314-320;	gene0661	320	2	42.1514	0	0.98142	NO	inside:1-258;TMhelix:259-281;outside:282-290;TMhelix:291-313;inside:314-320;	gene0661	320	2	42.1514	0	0.98142	NO	inside:1-258;TMhelix:259-281;outside:282-290;TMhelix:291-313;inside:314-320;	gene0661	320	2	42.1514	0	0.98142	NO	inside:1-258;TMhelix:259-281;outside:282-290;TMhelix:291-313;inside:314-320;	gene0661	320
gene0663	424	5	103.737	21.4079	0.97912	YES	inside:1-34;TMhelix:35-57;outside:58-66;TMhelix:67-89;inside:90-101;TMhelix:102-124;outside:125-138;TMhelix:139-158;inside:159-265;TMhelix:266-288;outside:289-424;	gene0663	424	5	103.737	21.4079	0.97912	YES	inside:1-34;TMhelix:35-57;outside:58-66;TMhelix:67-89;inside:90-101;TMhelix:102-124;outside:125-138;TMhelix:139-158;inside:159-265;TMhelix:266-288;outside:289-424;	gene0663	424	5	103.737	21.4079	0.97912	YES	inside:1-34;TMhelix:35-57;outside:58-66;TMhelix:67-89;inside:90-101;TMhelix:102-124;outside:125-138;TMhelix:139-158;inside:159-265;TMhelix:266-288;outside:289-424;	gene0663	424	5	103.737	21.4079	0.97912	YES	inside:1-34;TMhelix:35-57;outside:58-66;TMhelix:67-89;inside:90-101;TMhelix:102-124;outside:125-138;TMhelix:139-158;inside:159-265;TMhelix:266-288;outside:289-424;	gene0663	424	5	103.737	21.4079	0.97912	YES	inside:1-34;TMhelix:35-57;outside:58-66;TMhelix:67-89;inside:90-101;TMhelix:102-124;outside:125-138;TMhelix:139-158;inside:159-265;TMhelix:266-288;outside:289-424;	gene0663	424	5	103.737	21.4079	0.97912	YES	inside:1-34;TMhelix:35-57;outside:58-66;TMhelix:67-89;inside:90-101;TMhelix:102-124;outside:125-138;TMhelix:139-158;inside:159-265;TMhelix:266-288;outside:289-424;	gene0663	424
gene0665	192	4	90.1386	15.4794	0.61263	YES	inside:1-43;TMhelix:44-66;outside:67-75;TMhelix:76-98;inside:99-118;TMhelix:119-141;outside:142-166;TMhelix:167-189;inside:190-192;	gene0665	192	4	90.1386	15.4794	0.61263	YES	inside:1-43;TMhelix:44-66;outside:67-75;TMhelix:76-98;inside:99-118;TMhelix:119-141;outside:142-166;TMhelix:167-189;inside:190-192;	gene0665	192	4	90.1386	15.4794	0.61263	YES	inside:1-43;TMhelix:44-66;outside:67-75;TMhelix:76-98;inside:99-118;TMhelix:119-141;outside:142-166;TMhelix:167-189;inside:190-192;	gene0665	192	4	90.1386	15.4794	0.61263	YES	inside:1-43;TMhelix:44-66;outside:67-75;TMhelix:76-98;inside:99-118;TMhelix:119-141;outside:142-166;TMhelix:167-189;inside:190-192;	gene0665	192	4	90.1386	15.4794	0.61263	YES	inside:1-43;TMhelix:44-66;outside:67-75;TMhelix:76-98;inside:99-118;TMhelix:119-141;outside:142-166;TMhelix:167-189;inside:190-192;	gene0665	192	4	90.1386	15.4794	0.61263	YES	inside:1-43;TMhelix:44-66;outside:67-75;TMhelix:76-98;inside:99-118;TMhelix:119-141;outside:142-166;TMhelix:167-189;inside:190-192;	gene0665	192
gene0676	331	1	20.0765	20.0623	0.95522	YES	inside:1-6;TMhelix:7-29;outside:30-331;	gene0676	331	1	20.0765	20.0623	0.95522	YES	inside:1-6;TMhelix:7-29;outside:30-331;	gene0676	331	1	20.0765	20.0623	0.95522	YES	inside:1-6;TMhelix:7-29;outside:30-331;	gene0676	331	1	20.0765	20.0623	0.95522	YES	inside:1-6;TMhelix:7-29;outside:30-331;	gene0676	331	1	20.0765	20.0623	0.95522	YES	inside:1-6;TMhelix:7-29;outside:30-331;	gene0676	331	1	20.0765	20.0623	0.95522	YES	inside:1-6;TMhelix:7-29;outside:30-331;	gene0676	331
gene0678	335	8	187.899	23.4151	0.98785	YES	inside:1-32;TMhelix:33-55;outside:56-59;TMhelix:60-82;inside:83-86;TMhelix:87-106;outside:107-109;TMhelix:110-132;inside:133-138;TMhelix:139-161;outside:162-175;TMhelix:176-198;inside:199-229;TMhelix:230-252;outside:253-283;TMhelix:284-306;inside:307-335;	gene0678	335	8	187.899	23.4151	0.98785	YES	inside:1-32;TMhelix:33-55;outside:56-59;TMhelix:60-82;inside:83-86;TMhelix:87-106;outside:107-109;TMhelix:110-132;inside:133-138;TMhelix:139-161;outside:162-175;TMhelix:176-198;inside:199-229;TMhelix:230-252;outside:253-283;TMhelix:284-306;inside:307-335;	gene0678	335	8	187.899	23.4151	0.98785	YES	inside:1-32;TMhelix:33-55;outside:56-59;TMhelix:60-82;inside:83-86;TMhelix:87-106;outside:107-109;TMhelix:110-132;inside:133-138;TMhelix:139-161;outside:162-175;TMhelix:176-198;inside:199-229;TMhelix:230-252;outside:253-283;TMhelix:284-306;inside:307-335;	gene0678	335	8	187.899	23.4151	0.98785	YES	inside:1-32;TMhelix:33-55;outside:56-59;TMhelix:60-82;inside:83-86;TMhelix:87-106;outside:107-109;TMhelix:110-132;inside:133-138;TMhelix:139-161;outside:162-175;TMhelix:176-198;inside:199-229;TMhelix:230-252;outside:253-283;TMhelix:284-306;inside:307-335;	gene0678	335	8	187.899	23.4151	0.98785	YES	inside:1-32;TMhelix:33-55;outside:56-59;TMhelix:60-82;inside:83-86;TMhelix:87-106;outside:107-109;TMhelix:110-132;inside:133-138;TMhelix:139-161;outside:162-175;TMhelix:176-198;inside:199-229;TMhelix:230-252;outside:253-283;TMhelix:284-306;inside:307-335;	gene0678	335	8	187.899	23.4151	0.98785	YES	inside:1-32;TMhelix:33-55;outside:56-59;TMhelix:60-82;inside:83-86;TMhelix:87-106;outside:107-109;TMhelix:110-132;inside:133-138;TMhelix:139-161;outside:162-175;TMhelix:176-198;inside:199-229;TMhelix:230-252;outside:253-283;TMhelix:284-306;inside:307-335;	gene0678	335
gene0688	219	1	16.5883	16.5663	0.31696	YES	outside:1-14;TMhelix:15-37;inside:38-219;	gene0688	219	1	16.5883	16.5663	0.31696	YES	outside:1-14;TMhelix:15-37;inside:38-219;	gene0688	219	1	16.5883	16.5663	0.31696	YES	outside:1-14;TMhelix:15-37;inside:38-219;	gene0688	219	1	16.5883	16.5663	0.31696	YES	outside:1-14;TMhelix:15-37;inside:38-219;	gene0688	219	1	16.5883	16.5663	0.31696	YES	outside:1-14;TMhelix:15-37;inside:38-219;	gene0688	219	1	16.5883	16.5663	0.31696	YES	outside:1-14;TMhelix:15-37;inside:38-219;	gene0688	219
gene0691	169	1	22.2743	22.2742	0.97909	YES	inside:1-6;TMhelix:7-29;outside:30-169;	gene0691	169	1	22.2743	22.2742	0.97909	YES	inside:1-6;TMhelix:7-29;outside:30-169;	gene0691	169	1	22.2743	22.2742	0.97909	YES	inside:1-6;TMhelix:7-29;outside:30-169;	gene0691	169	1	22.2743	22.2742	0.97909	YES	inside:1-6;TMhelix:7-29;outside:30-169;	gene0691	169	1	22.2743	22.2742	0.97909	YES	inside:1-6;TMhelix:7-29;outside:30-169;	gene0691	169	1	22.2743	22.2742	0.97909	YES	inside:1-6;TMhelix:7-29;outside:30-169;	gene0691	169
gene0694	140	4	87.9188	34.5859	0.00408	YES	outside:1-5;TMhelix:6-28;inside:29-47;TMhelix:48-70;outside:71-79;TMhelix:80-102;inside:103-114;TMhelix:115-137;outside:138-140;	gene0694	140	4	87.9188	34.5859	0.00408	YES	outside:1-5;TMhelix:6-28;inside:29-47;TMhelix:48-70;outside:71-79;TMhelix:80-102;inside:103-114;TMhelix:115-137;outside:138-140;	gene0694	140	4	87.9188	34.5859	0.00408	YES	outside:1-5;TMhelix:6-28;inside:29-47;TMhelix:48-70;outside:71-79;TMhelix:80-102;inside:103-114;TMhelix:115-137;outside:138-140;	gene0694	140	4	87.9188	34.5859	0.00408	YES	outside:1-5;TMhelix:6-28;inside:29-47;TMhelix:48-70;outside:71-79;TMhelix:80-102;inside:103-114;TMhelix:115-137;outside:138-140;	gene0694	140	4	87.9188	34.5859	0.00408	YES	outside:1-5;TMhelix:6-28;inside:29-47;TMhelix:48-70;outside:71-79;TMhelix:80-102;inside:103-114;TMhelix:115-137;outside:138-140;	gene0694	140	4	87.9188	34.5859	0.00408	YES	outside:1-5;TMhelix:6-28;inside:29-47;TMhelix:48-70;outside:71-79;TMhelix:80-102;inside:103-114;TMhelix:115-137;outside:138-140;	gene0694	140
gene0698	442	5	117.696	33.2533	0.81208	YES	inside:1-19;TMhelix:20-42;outside:43-45;TMhelix:46-68;inside:69-79;TMhelix:80-99;outside:100-118;TMhelix:119-141;inside:142-153;TMhelix:154-176;outside:177-442;	gene0698	442	5	117.696	33.2533	0.81208	YES	inside:1-19;TMhelix:20-42;outside:43-45;TMhelix:46-68;inside:69-79;TMhelix:80-99;outside:100-118;TMhelix:119-141;inside:142-153;TMhelix:154-176;outside:177-442;	gene0698	442	5	117.696	33.2533	0.81208	YES	inside:1-19;TMhelix:20-42;outside:43-45;TMhelix:46-68;inside:69-79;TMhelix:80-99;outside:100-118;TMhelix:119-141;inside:142-153;TMhelix:154-176;outside:177-442;	gene0698	442	5	117.696	33.2533	0.81208	YES	inside:1-19;TMhelix:20-42;outside:43-45;TMhelix:46-68;inside:69-79;TMhelix:80-99;outside:100-118;TMhelix:119-141;inside:142-153;TMhelix:154-176;outside:177-442;	gene0698	442	5	117.696	33.2533	0.81208	YES	inside:1-19;TMhelix:20-42;outside:43-45;TMhelix:46-68;inside:69-79;TMhelix:80-99;outside:100-118;TMhelix:119-141;inside:142-153;TMhelix:154-176;outside:177-442;	gene0698	442	5	117.696	33.2533	0.81208	YES	inside:1-19;TMhelix:20-42;outside:43-45;TMhelix:46-68;inside:69-79;TMhelix:80-99;outside:100-118;TMhelix:119-141;inside:142-153;TMhelix:154-176;outside:177-442;	gene0698	442
gene0702	486	9	208.443	39.5146	0.11326	YES	outside:1-3;TMhelix:4-26;inside:27-32;TMhelix:33-52;outside:53-66;TMhelix:67-89;inside:90-101;TMhelix:102-124;outside:125-143;TMhelix:144-166;inside:167-186;TMhelix:187-204;outside:205-207;TMhelix:208-230;inside:231-236;TMhelix:237-256;outside:257-259;TMhelix:260-279;inside:280-486;	gene0702	486	9	208.443	39.5146	0.11326	YES	outside:1-3;TMhelix:4-26;inside:27-32;TMhelix:33-52;outside:53-66;TMhelix:67-89;inside:90-101;TMhelix:102-124;outside:125-143;TMhelix:144-166;inside:167-186;TMhelix:187-204;outside:205-207;TMhelix:208-230;inside:231-236;TMhelix:237-256;outside:257-259;TMhelix:260-279;inside:280-486;	gene0702	486	9	208.443	39.5146	0.11326	YES	outside:1-3;TMhelix:4-26;inside:27-32;TMhelix:33-52;outside:53-66;TMhelix:67-89;inside:90-101;TMhelix:102-124;outside:125-143;TMhelix:144-166;inside:167-186;TMhelix:187-204;outside:205-207;TMhelix:208-230;inside:231-236;TMhelix:237-256;outside:257-259;TMhelix:260-279;inside:280-486;	gene0702	486	9	208.443	39.5146	0.11326	YES	outside:1-3;TMhelix:4-26;inside:27-32;TMhelix:33-52;outside:53-66;TMhelix:67-89;inside:90-101;TMhelix:102-124;outside:125-143;TMhelix:144-166;inside:167-186;TMhelix:187-204;outside:205-207;TMhelix:208-230;inside:231-236;TMhelix:237-256;outside:257-259;TMhelix:260-279;inside:280-486;	gene0702	486	9	208.443	39.5146	0.11326	YES	outside:1-3;TMhelix:4-26;inside:27-32;TMhelix:33-52;outside:53-66;TMhelix:67-89;inside:90-101;TMhelix:102-124;outside:125-143;TMhelix:144-166;inside:167-186;TMhelix:187-204;outside:205-207;TMhelix:208-230;inside:231-236;TMhelix:237-256;outside:257-259;TMhelix:260-279;inside:280-486;	gene0702	486	9	208.443	39.5146	0.11326	YES	outside:1-3;TMhelix:4-26;inside:27-32;TMhelix:33-52;outside:53-66;TMhelix:67-89;inside:90-101;TMhelix:102-124;outside:125-143;TMhelix:144-166;inside:167-186;TMhelix:187-204;outside:205-207;TMhelix:208-230;inside:231-236;TMhelix:237-256;outside:257-259;TMhelix:260-279;inside:280-486;	gene0702	486
gene0703	107	3	64.4088	43.1159	0.79893	YES	inside:1-6;TMhelix:7-26;outside:27-35;TMhelix:36-58;inside:59-66;TMhelix:67-89;outside:90-107;	gene0703	107	3	64.4088	43.1159	0.79893	YES	inside:1-6;TMhelix:7-26;outside:27-35;TMhelix:36-58;inside:59-66;TMhelix:67-89;outside:90-107;	gene0703	107	3	64.4088	43.1159	0.79893	YES	inside:1-6;TMhelix:7-26;outside:27-35;TMhelix:36-58;inside:59-66;TMhelix:67-89;outside:90-107;	gene0703	107	3	64.4088	43.1159	0.79893	YES	inside:1-6;TMhelix:7-26;outside:27-35;TMhelix:36-58;inside:59-66;TMhelix:67-89;outside:90-107;	gene0703	107	3	64.4088	43.1159	0.79893	YES	inside:1-6;TMhelix:7-26;outside:27-35;TMhelix:36-58;inside:59-66;TMhelix:67-89;outside:90-107;	gene0703	107	3	64.4088	43.1159	0.79893	YES	inside:1-6;TMhelix:7-26;outside:27-35;TMhelix:36-58;inside:59-66;TMhelix:67-89;outside:90-107;	gene0703	107
gene0707	380	10	204.944	26.1461	0.93955	YES	inside:1-12;TMhelix:13-35;outside:36-54;TMhelix:55-74;inside:75-93;TMhelix:94-113;outside:114-116;TMhelix:117-139;inside:140-143;TMhelix:144-163;outside:164-194;TMhelix:195-214;inside:215-222;TMhelix:223-242;outside:243-273;TMhelix:274-291;inside:292-310;TMhelix:311-333;outside:334-342;TMhelix:343-360;inside:361-380;	gene0707	380	10	204.944	26.1461	0.93955	YES	inside:1-12;TMhelix:13-35;outside:36-54;TMhelix:55-74;inside:75-93;TMhelix:94-113;outside:114-116;TMhelix:117-139;inside:140-143;TMhelix:144-163;outside:164-194;TMhelix:195-214;inside:215-222;TMhelix:223-242;outside:243-273;TMhelix:274-291;inside:292-310;TMhelix:311-333;outside:334-342;TMhelix:343-360;inside:361-380;	gene0707	380	10	204.944	26.1461	0.93955	YES	inside:1-12;TMhelix:13-35;outside:36-54;TMhelix:55-74;inside:75-93;TMhelix:94-113;outside:114-116;TMhelix:117-139;inside:140-143;TMhelix:144-163;outside:164-194;TMhelix:195-214;inside:215-222;TMhelix:223-242;outside:243-273;TMhelix:274-291;inside:292-310;TMhelix:311-333;outside:334-342;TMhelix:343-360;inside:361-380;	gene0707	380	10	204.944	26.1461	0.93955	YES	inside:1-12;TMhelix:13-35;outside:36-54;TMhelix:55-74;inside:75-93;TMhelix:94-113;outside:114-116;TMhelix:117-139;inside:140-143;TMhelix:144-163;outside:164-194;TMhelix:195-214;inside:215-222;TMhelix:223-242;outside:243-273;TMhelix:274-291;inside:292-310;TMhelix:311-333;outside:334-342;TMhelix:343-360;inside:361-380;	gene0707	380	10	204.944	26.1461	0.93955	YES	inside:1-12;TMhelix:13-35;outside:36-54;TMhelix:55-74;inside:75-93;TMhelix:94-113;outside:114-116;TMhelix:117-139;inside:140-143;TMhelix:144-163;outside:164-194;TMhelix:195-214;inside:215-222;TMhelix:223-242;outside:243-273;TMhelix:274-291;inside:292-310;TMhelix:311-333;outside:334-342;TMhelix:343-360;inside:361-380;	gene0707	380	10	204.944	26.1461	0.93955	YES	inside:1-12;TMhelix:13-35;outside:36-54;TMhelix:55-74;inside:75-93;TMhelix:94-113;outside:114-116;TMhelix:117-139;inside:140-143;TMhelix:144-163;outside:164-194;TMhelix:195-214;inside:215-222;TMhelix:223-242;outside:243-273;TMhelix:274-291;inside:292-310;TMhelix:311-333;outside:334-342;TMhelix:343-360;inside:361-380;	gene0707	380
gene0708	511	12	270.151	31.1354	0.87731	YES	outside:1-9;TMhelix:10-32;inside:33-52;TMhelix:53-72;outside:73-81;TMhelix:82-99;inside:100-105;TMhelix:106-128;outside:129-137;TMhelix:138-160;inside:161-166;TMhelix:167-189;outside:190-203;TMhelix:204-221;inside:222-233;TMhelix:234-256;outside:257-270;TMhelix:271-293;inside:294-304;TMhelix:305-327;outside:328-336;TMhelix:337-359;inside:360-479;TMhelix:480-502;outside:503-511;	gene0708	511	12	270.151	31.1354	0.87731	YES	outside:1-9;TMhelix:10-32;inside:33-52;TMhelix:53-72;outside:73-81;TMhelix:82-99;inside:100-105;TMhelix:106-128;outside:129-137;TMhelix:138-160;inside:161-166;TMhelix:167-189;outside:190-203;TMhelix:204-221;inside:222-233;TMhelix:234-256;outside:257-270;TMhelix:271-293;inside:294-304;TMhelix:305-327;outside:328-336;TMhelix:337-359;inside:360-479;TMhelix:480-502;outside:503-511;	gene0708	511	12	270.151	31.1354	0.87731	YES	outside:1-9;TMhelix:10-32;inside:33-52;TMhelix:53-72;outside:73-81;TMhelix:82-99;inside:100-105;TMhelix:106-128;outside:129-137;TMhelix:138-160;inside:161-166;TMhelix:167-189;outside:190-203;TMhelix:204-221;inside:222-233;TMhelix:234-256;outside:257-270;TMhelix:271-293;inside:294-304;TMhelix:305-327;outside:328-336;TMhelix:337-359;inside:360-479;TMhelix:480-502;outside:503-511;	gene0708	511	12	270.151	31.1354	0.87731	YES	outside:1-9;TMhelix:10-32;inside:33-52;TMhelix:53-72;outside:73-81;TMhelix:82-99;inside:100-105;TMhelix:106-128;outside:129-137;TMhelix:138-160;inside:161-166;TMhelix:167-189;outside:190-203;TMhelix:204-221;inside:222-233;TMhelix:234-256;outside:257-270;TMhelix:271-293;inside:294-304;TMhelix:305-327;outside:328-336;TMhelix:337-359;inside:360-479;TMhelix:480-502;outside:503-511;	gene0708	511	12	270.151	31.1354	0.87731	YES	outside:1-9;TMhelix:10-32;inside:33-52;TMhelix:53-72;outside:73-81;TMhelix:82-99;inside:100-105;TMhelix:106-128;outside:129-137;TMhelix:138-160;inside:161-166;TMhelix:167-189;outside:190-203;TMhelix:204-221;inside:222-233;TMhelix:234-256;outside:257-270;TMhelix:271-293;inside:294-304;TMhelix:305-327;outside:328-336;TMhelix:337-359;inside:360-479;TMhelix:480-502;outside:503-511;	gene0708	511	12	270.151	31.1354	0.87731	YES	outside:1-9;TMhelix:10-32;inside:33-52;TMhelix:53-72;outside:73-81;TMhelix:82-99;inside:100-105;TMhelix:106-128;outside:129-137;TMhelix:138-160;inside:161-166;TMhelix:167-189;outside:190-203;TMhelix:204-221;inside:222-233;TMhelix:234-256;outside:257-270;TMhelix:271-293;inside:294-304;TMhelix:305-327;outside:328-336;TMhelix:337-359;inside:360-479;TMhelix:480-502;outside:503-511;	gene0708	511
gene0709	388	1	18.9158	18.871	0.9605	YES	inside:1-37;TMhelix:38-57;outside:58-388;	gene0709	388	1	18.9158	18.871	0.9605	YES	inside:1-37;TMhelix:38-57;outside:58-388;	gene0709	388	1	18.9158	18.871	0.9605	YES	inside:1-37;TMhelix:38-57;outside:58-388;	gene0709	388	1	18.9158	18.871	0.9605	YES	inside:1-37;TMhelix:38-57;outside:58-388;	gene0709	388	1	18.9158	18.871	0.9605	YES	inside:1-37;TMhelix:38-57;outside:58-388;	gene0709	388	1	18.9158	18.871	0.9605	YES	inside:1-37;TMhelix:38-57;outside:58-388;	gene0709	388
gene0713	532	1	22.7658	22.4588	0.98505	YES	inside:1-6;TMhelix:7-29;outside:30-532;	gene0713	532	1	22.7658	22.4588	0.98505	YES	inside:1-6;TMhelix:7-29;outside:30-532;	gene0713	532	1	22.7658	22.4588	0.98505	YES	inside:1-6;TMhelix:7-29;outside:30-532;	gene0713	532	1	22.7658	22.4588	0.98505	YES	inside:1-6;TMhelix:7-29;outside:30-532;	gene0713	532	1	22.7658	22.4588	0.98505	YES	inside:1-6;TMhelix:7-29;outside:30-532;	gene0713	532	1	22.7658	22.4588	0.98505	YES	inside:1-6;TMhelix:7-29;outside:30-532;	gene0713	532
gene0716	194	4	85.9609	22.3407	0.85788	YES	inside:1-24;TMhelix:25-47;outside:48-61;TMhelix:62-80;inside:81-105;TMhelix:106-128;outside:129-157;TMhelix:158-180;inside:181-194;	gene0716	194	4	85.9609	22.3407	0.85788	YES	inside:1-24;TMhelix:25-47;outside:48-61;TMhelix:62-80;inside:81-105;TMhelix:106-128;outside:129-157;TMhelix:158-180;inside:181-194;	gene0716	194	4	85.9609	22.3407	0.85788	YES	inside:1-24;TMhelix:25-47;outside:48-61;TMhelix:62-80;inside:81-105;TMhelix:106-128;outside:129-157;TMhelix:158-180;inside:181-194;	gene0716	194	4	85.9609	22.3407	0.85788	YES	inside:1-24;TMhelix:25-47;outside:48-61;TMhelix:62-80;inside:81-105;TMhelix:106-128;outside:129-157;TMhelix:158-180;inside:181-194;	gene0716	194	4	85.9609	22.3407	0.85788	YES	inside:1-24;TMhelix:25-47;outside:48-61;TMhelix:62-80;inside:81-105;TMhelix:106-128;outside:129-157;TMhelix:158-180;inside:181-194;	gene0716	194	4	85.9609	22.3407	0.85788	YES	inside:1-24;TMhelix:25-47;outside:48-61;TMhelix:62-80;inside:81-105;TMhelix:106-128;outside:129-157;TMhelix:158-180;inside:181-194;	gene0716	194
gene0717	188	1	18.2882	18.2814	0.83854	YES	inside:1-6;TMhelix:7-29;outside:30-188;	gene0717	188	1	18.2882	18.2814	0.83854	YES	inside:1-6;TMhelix:7-29;outside:30-188;	gene0717	188	1	18.2882	18.2814	0.83854	YES	inside:1-6;TMhelix:7-29;outside:30-188;	gene0717	188	1	18.2882	18.2814	0.83854	YES	inside:1-6;TMhelix:7-29;outside:30-188;	gene0717	188	1	18.2882	18.2814	0.83854	YES	inside:1-6;TMhelix:7-29;outside:30-188;	gene0717	188	1	18.2882	18.2814	0.83854	YES	inside:1-6;TMhelix:7-29;outside:30-188;	gene0717	188
gene0719	322	6	128.355	21.6719	0.99901	YES	inside:1-16;TMhelix:17-39;outside:40-138;TMhelix:139-158;inside:159-164;TMhelix:165-187;outside:188-191;TMhelix:192-214;inside:215-252;TMhelix:253-271;outside:272-274;TMhelix:275-297;inside:298-322;	gene0719	322	6	128.355	21.6719	0.99901	YES	inside:1-16;TMhelix:17-39;outside:40-138;TMhelix:139-158;inside:159-164;TMhelix:165-187;outside:188-191;TMhelix:192-214;inside:215-252;TMhelix:253-271;outside:272-274;TMhelix:275-297;inside:298-322;	gene0719	322	6	128.355	21.6719	0.99901	YES	inside:1-16;TMhelix:17-39;outside:40-138;TMhelix:139-158;inside:159-164;TMhelix:165-187;outside:188-191;TMhelix:192-214;inside:215-252;TMhelix:253-271;outside:272-274;TMhelix:275-297;inside:298-322;	gene0719	322	6	128.355	21.6719	0.99901	YES	inside:1-16;TMhelix:17-39;outside:40-138;TMhelix:139-158;inside:159-164;TMhelix:165-187;outside:188-191;TMhelix:192-214;inside:215-252;TMhelix:253-271;outside:272-274;TMhelix:275-297;inside:298-322;	gene0719	322	6	128.355	21.6719	0.99901	YES	inside:1-16;TMhelix:17-39;outside:40-138;TMhelix:139-158;inside:159-164;TMhelix:165-187;outside:188-191;TMhelix:192-214;inside:215-252;TMhelix:253-271;outside:272-274;TMhelix:275-297;inside:298-322;	gene0719	322	6	128.355	21.6719	0.99901	YES	inside:1-16;TMhelix:17-39;outside:40-138;TMhelix:139-158;inside:159-164;TMhelix:165-187;outside:188-191;TMhelix:192-214;inside:215-252;TMhelix:253-271;outside:272-274;TMhelix:275-297;inside:298-322;	gene0719	322
gene0720	626	4	123.094	20.9373	0.97533	YES	inside:1-6;TMhelix:7-29;outside:30-454;TMhelix:455-477;inside:478-483;TMhelix:484-506;outside:507-572;TMhelix:573-595;inside:596-626;	gene0720	626	4	123.094	20.9373	0.97533	YES	inside:1-6;TMhelix:7-29;outside:30-454;TMhelix:455-477;inside:478-483;TMhelix:484-506;outside:507-572;TMhelix:573-595;inside:596-626;	gene0720	626	4	123.094	20.9373	0.97533	YES	inside:1-6;TMhelix:7-29;outside:30-454;TMhelix:455-477;inside:478-483;TMhelix:484-506;outside:507-572;TMhelix:573-595;inside:596-626;	gene0720	626	4	123.094	20.9373	0.97533	YES	inside:1-6;TMhelix:7-29;outside:30-454;TMhelix:455-477;inside:478-483;TMhelix:484-506;outside:507-572;TMhelix:573-595;inside:596-626;	gene0720	626	4	123.094	20.9373	0.97533	YES	inside:1-6;TMhelix:7-29;outside:30-454;TMhelix:455-477;inside:478-483;TMhelix:484-506;outside:507-572;TMhelix:573-595;inside:596-626;	gene0720	626	4	123.094	20.9373	0.97533	YES	inside:1-6;TMhelix:7-29;outside:30-454;TMhelix:455-477;inside:478-483;TMhelix:484-506;outside:507-572;TMhelix:573-595;inside:596-626;	gene0720	626
gene0721	109	1	21.977	21.9756	0.01922	YES	outside:1-14;TMhelix:15-37;inside:38-109;	gene0721	109	1	21.977	21.9756	0.01922	YES	outside:1-14;TMhelix:15-37;inside:38-109;	gene0721	109	1	21.977	21.9756	0.01922	YES	outside:1-14;TMhelix:15-37;inside:38-109;	gene0721	109	1	21.977	21.9756	0.01922	YES	outside:1-14;TMhelix:15-37;inside:38-109;	gene0721	109	1	21.977	21.9756	0.01922	YES	outside:1-14;TMhelix:15-37;inside:38-109;	gene0721	109	1	21.977	21.9756	0.01922	YES	outside:1-14;TMhelix:15-37;inside:38-109;	gene0721	109
gene0726	146	2	40.9416	21.1668	0.97905	YES	inside:1-4;TMhelix:5-27;outside:28-78;TMhelix:79-101;inside:102-146;	gene0726	146	2	40.9416	21.1668	0.97905	YES	inside:1-4;TMhelix:5-27;outside:28-78;TMhelix:79-101;inside:102-146;	gene0726	146	2	40.9416	21.1668	0.97905	YES	inside:1-4;TMhelix:5-27;outside:28-78;TMhelix:79-101;inside:102-146;	gene0726	146	2	40.9416	21.1668	0.97905	YES	inside:1-4;TMhelix:5-27;outside:28-78;TMhelix:79-101;inside:102-146;	gene0726	146	2	40.9416	21.1668	0.97905	YES	inside:1-4;TMhelix:5-27;outside:28-78;TMhelix:79-101;inside:102-146;	gene0726	146	2	40.9416	21.1668	0.97905	YES	inside:1-4;TMhelix:5-27;outside:28-78;TMhelix:79-101;inside:102-146;	gene0726	146
gene0727	67	1	19.0327	19.0315	0.90674	YES	inside:1-11;TMhelix:12-34;outside:35-67;	gene0727	67	1	19.0327	19.0315	0.90674	YES	inside:1-11;TMhelix:12-34;outside:35-67;	gene0727	67	1	19.0327	19.0315	0.90674	YES	inside:1-11;TMhelix:12-34;outside:35-67;	gene0727	67	1	19.0327	19.0315	0.90674	YES	inside:1-11;TMhelix:12-34;outside:35-67;	gene0727	67	1	19.0327	19.0315	0.90674	YES	inside:1-11;TMhelix:12-34;outside:35-67;	gene0727	67	1	19.0327	19.0315	0.90674	YES	inside:1-11;TMhelix:12-34;outside:35-67;	gene0727	67
gene0736	291	1	19.8232	19.789	0.92703	YES	inside:1-29;TMhelix:30-52;outside:53-291;	gene0736	291	1	19.8232	19.789	0.92703	YES	inside:1-29;TMhelix:30-52;outside:53-291;	gene0736	291	1	19.8232	19.789	0.92703	YES	inside:1-29;TMhelix:30-52;outside:53-291;	gene0736	291	1	19.8232	19.789	0.92703	YES	inside:1-29;TMhelix:30-52;outside:53-291;	gene0736	291	1	19.8232	19.789	0.92703	YES	inside:1-29;TMhelix:30-52;outside:53-291;	gene0736	291	1	19.8232	19.789	0.92703	YES	inside:1-29;TMhelix:30-52;outside:53-291;	gene0736	291
gene0751	167	1	22.14	19.4897	0.57932	YES	outside:1-9;TMhelix:10-32;inside:33-167;	gene0751	167	1	22.14	19.4897	0.57932	YES	outside:1-9;TMhelix:10-32;inside:33-167;	gene0751	167	1	22.14	19.4897	0.57932	YES	outside:1-9;TMhelix:10-32;inside:33-167;	gene0751	167	1	22.14	19.4897	0.57932	YES	outside:1-9;TMhelix:10-32;inside:33-167;	gene0751	167	1	22.14	19.4897	0.57932	YES	outside:1-9;TMhelix:10-32;inside:33-167;	gene0751	167	1	22.14	19.4897	0.57932	YES	outside:1-9;TMhelix:10-32;inside:33-167;	gene0751	167
gene0752	253	1	20.7216	20.6021	0.9559	YES	inside:1-12;TMhelix:13-32;outside:33-253;	gene0752	253	1	20.7216	20.6021	0.9559	YES	inside:1-12;TMhelix:13-32;outside:33-253;	gene0752	253	1	20.7216	20.6021	0.9559	YES	inside:1-12;TMhelix:13-32;outside:33-253;	gene0752	253	1	20.7216	20.6021	0.9559	YES	inside:1-12;TMhelix:13-32;outside:33-253;	gene0752	253	1	20.7216	20.6021	0.9559	YES	inside:1-12;TMhelix:13-32;outside:33-253;	gene0752	253	1	20.7216	20.6021	0.9559	YES	inside:1-12;TMhelix:13-32;outside:33-253;	gene0752	253
gene0754	169	1	35.7809	24.0226	0.95241	YES	inside:1-12;TMhelix:13-35;outside:36-169;	gene0754	169	1	35.7809	24.0226	0.95241	YES	inside:1-12;TMhelix:13-35;outside:36-169;	gene0754	169	1	35.7809	24.0226	0.95241	YES	inside:1-12;TMhelix:13-35;outside:36-169;	gene0754	169	1	35.7809	24.0226	0.95241	YES	inside:1-12;TMhelix:13-35;outside:36-169;	gene0754	169	1	35.7809	24.0226	0.95241	YES	inside:1-12;TMhelix:13-35;outside:36-169;	gene0754	169	1	35.7809	24.0226	0.95241	YES	inside:1-12;TMhelix:13-35;outside:36-169;	gene0754	169
gene0758	80	1	20.268	3.17121	0.98728	NO	inside:1-57;TMhelix:58-77;outside:78-80;	gene0758	80	1	20.268	3.17121	0.98728	NO	inside:1-57;TMhelix:58-77;outside:78-80;	gene0758	80	1	20.268	3.17121	0.98728	NO	inside:1-57;TMhelix:58-77;outside:78-80;	gene0758	80	1	20.268	3.17121	0.98728	NO	inside:1-57;TMhelix:58-77;outside:78-80;	gene0758	80	1	20.268	3.17121	0.98728	NO	inside:1-57;TMhelix:58-77;outside:78-80;	gene0758	80	1	20.268	3.17121	0.98728	NO	inside:1-57;TMhelix:58-77;outside:78-80;	gene0758	80
gene0760	291	8	182.269	30.8272	0.91355	YES	inside:1-16;TMhelix:17-39;outside:40-48;TMhelix:49-71;inside:72-90;TMhelix:91-113;outside:114-139;TMhelix:140-162;inside:163-168;TMhelix:169-191;outside:192-205;TMhelix:206-228;inside:229-234;TMhelix:235-257;outside:258-266;TMhelix:267-289;inside:290-291;	gene0760	291	8	182.269	30.8272	0.91355	YES	inside:1-16;TMhelix:17-39;outside:40-48;TMhelix:49-71;inside:72-90;TMhelix:91-113;outside:114-139;TMhelix:140-162;inside:163-168;TMhelix:169-191;outside:192-205;TMhelix:206-228;inside:229-234;TMhelix:235-257;outside:258-266;TMhelix:267-289;inside:290-291;	gene0760	291	8	182.269	30.8272	0.91355	YES	inside:1-16;TMhelix:17-39;outside:40-48;TMhelix:49-71;inside:72-90;TMhelix:91-113;outside:114-139;TMhelix:140-162;inside:163-168;TMhelix:169-191;outside:192-205;TMhelix:206-228;inside:229-234;TMhelix:235-257;outside:258-266;TMhelix:267-289;inside:290-291;	gene0760	291	8	182.269	30.8272	0.91355	YES	inside:1-16;TMhelix:17-39;outside:40-48;TMhelix:49-71;inside:72-90;TMhelix:91-113;outside:114-139;TMhelix:140-162;inside:163-168;TMhelix:169-191;outside:192-205;TMhelix:206-228;inside:229-234;TMhelix:235-257;outside:258-266;TMhelix:267-289;inside:290-291;	gene0760	291	8	182.269	30.8272	0.91355	YES	inside:1-16;TMhelix:17-39;outside:40-48;TMhelix:49-71;inside:72-90;TMhelix:91-113;outside:114-139;TMhelix:140-162;inside:163-168;TMhelix:169-191;outside:192-205;TMhelix:206-228;inside:229-234;TMhelix:235-257;outside:258-266;TMhelix:267-289;inside:290-291;	gene0760	291	8	182.269	30.8272	0.91355	YES	inside:1-16;TMhelix:17-39;outside:40-48;TMhelix:49-71;inside:72-90;TMhelix:91-113;outside:114-139;TMhelix:140-162;inside:163-168;TMhelix:169-191;outside:192-205;TMhelix:206-228;inside:229-234;TMhelix:235-257;outside:258-266;TMhelix:267-289;inside:290-291;	gene0760	291
gene0766	125	1	18.6143	18.5738	0.5197	YES	inside:1-1;TMhelix:2-24;outside:25-125;	gene0766	125	1	18.6143	18.5738	0.5197	YES	inside:1-1;TMhelix:2-24;outside:25-125;	gene0766	125	1	18.6143	18.5738	0.5197	YES	inside:1-1;TMhelix:2-24;outside:25-125;	gene0766	125	1	18.6143	18.5738	0.5197	YES	inside:1-1;TMhelix:2-24;outside:25-125;	gene0766	125	1	18.6143	18.5738	0.5197	YES	inside:1-1;TMhelix:2-24;outside:25-125;	gene0766	125	1	18.6143	18.5738	0.5197	YES	inside:1-1;TMhelix:2-24;outside:25-125;	gene0766	125
gene0767	157	1	23.3081	22.562	0.15687	YES	outside:1-17;TMhelix:18-40;inside:41-157;	gene0767	157	1	23.3081	22.562	0.15687	YES	outside:1-17;TMhelix:18-40;inside:41-157;	gene0767	157	1	23.3081	22.562	0.15687	YES	outside:1-17;TMhelix:18-40;inside:41-157;	gene0767	157	1	23.3081	22.562	0.15687	YES	outside:1-17;TMhelix:18-40;inside:41-157;	gene0767	157	1	23.3081	22.562	0.15687	YES	outside:1-17;TMhelix:18-40;inside:41-157;	gene0767	157	1	23.3081	22.562	0.15687	YES	outside:1-17;TMhelix:18-40;inside:41-157;	gene0767	157
gene0768	196	1	24.3599	22.8749	0.998	YES	inside:1-20;TMhelix:21-43;outside:44-196;	gene0768	196	1	24.3599	22.8749	0.998	YES	inside:1-20;TMhelix:21-43;outside:44-196;	gene0768	196	1	24.3599	22.8749	0.998	YES	inside:1-20;TMhelix:21-43;outside:44-196;	gene0768	196	1	24.3599	22.8749	0.998	YES	inside:1-20;TMhelix:21-43;outside:44-196;	gene0768	196	1	24.3599	22.8749	0.998	YES	inside:1-20;TMhelix:21-43;outside:44-196;	gene0768	196	1	24.3599	22.8749	0.998	YES	inside:1-20;TMhelix:21-43;outside:44-196;	gene0768	196
gene0769	342	1	22.5024	22.2513	0.99798	YES	inside:1-12;TMhelix:13-35;outside:36-342;	gene0769	342	1	22.5024	22.2513	0.99798	YES	inside:1-12;TMhelix:13-35;outside:36-342;	gene0769	342	1	22.5024	22.2513	0.99798	YES	inside:1-12;TMhelix:13-35;outside:36-342;	gene0769	342	1	22.5024	22.2513	0.99798	YES	inside:1-12;TMhelix:13-35;outside:36-342;	gene0769	342	1	22.5024	22.2513	0.99798	YES	inside:1-12;TMhelix:13-35;outside:36-342;	gene0769	342	1	22.5024	22.2513	0.99798	YES	inside:1-12;TMhelix:13-35;outside:36-342;	gene0769	342
gene0770	178	1	21.343	21.341	0.93184	YES	inside:1-8;TMhelix:9-31;outside:32-178;	gene0770	178	1	21.343	21.341	0.93184	YES	inside:1-8;TMhelix:9-31;outside:32-178;	gene0770	178	1	21.343	21.341	0.93184	YES	inside:1-8;TMhelix:9-31;outside:32-178;	gene0770	178	1	21.343	21.341	0.93184	YES	inside:1-8;TMhelix:9-31;outside:32-178;	gene0770	178	1	21.343	21.341	0.93184	YES	inside:1-8;TMhelix:9-31;outside:32-178;	gene0770	178	1	21.343	21.341	0.93184	YES	inside:1-8;TMhelix:9-31;outside:32-178;	gene0770	178
gene0776	240	7	142.672	43.0144	0.00076	YES	outside:1-9;TMhelix:10-32;inside:33-38;TMhelix:39-61;outside:62-70;TMhelix:71-90;inside:91-102;TMhelix:103-125;outside:126-157;TMhelix:158-180;inside:181-186;TMhelix:187-206;outside:207-215;TMhelix:216-238;inside:239-240;	gene0776	240	7	142.672	43.0144	0.00076	YES	outside:1-9;TMhelix:10-32;inside:33-38;TMhelix:39-61;outside:62-70;TMhelix:71-90;inside:91-102;TMhelix:103-125;outside:126-157;TMhelix:158-180;inside:181-186;TMhelix:187-206;outside:207-215;TMhelix:216-238;inside:239-240;	gene0776	240	7	142.672	43.0144	0.00076	YES	outside:1-9;TMhelix:10-32;inside:33-38;TMhelix:39-61;outside:62-70;TMhelix:71-90;inside:91-102;TMhelix:103-125;outside:126-157;TMhelix:158-180;inside:181-186;TMhelix:187-206;outside:207-215;TMhelix:216-238;inside:239-240;	gene0776	240	7	142.672	43.0144	0.00076	YES	outside:1-9;TMhelix:10-32;inside:33-38;TMhelix:39-61;outside:62-70;TMhelix:71-90;inside:91-102;TMhelix:103-125;outside:126-157;TMhelix:158-180;inside:181-186;TMhelix:187-206;outside:207-215;TMhelix:216-238;inside:239-240;	gene0776	240	7	142.672	43.0144	0.00076	YES	outside:1-9;TMhelix:10-32;inside:33-38;TMhelix:39-61;outside:62-70;TMhelix:71-90;inside:91-102;TMhelix:103-125;outside:126-157;TMhelix:158-180;inside:181-186;TMhelix:187-206;outside:207-215;TMhelix:216-238;inside:239-240;	gene0776	240	7	142.672	43.0144	0.00076	YES	outside:1-9;TMhelix:10-32;inside:33-38;TMhelix:39-61;outside:62-70;TMhelix:71-90;inside:91-102;TMhelix:103-125;outside:126-157;TMhelix:158-180;inside:181-186;TMhelix:187-206;outside:207-215;TMhelix:216-238;inside:239-240;	gene0776	240
gene0777	125	3	63.2887	25.4239	0.06176	YES	outside:1-19;TMhelix:20-42;inside:43-57;TMhelix:58-80;outside:81-83;TMhelix:84-106;inside:107-125;	gene0777	125	3	63.2887	25.4239	0.06176	YES	outside:1-19;TMhelix:20-42;inside:43-57;TMhelix:58-80;outside:81-83;TMhelix:84-106;inside:107-125;	gene0777	125	3	63.2887	25.4239	0.06176	YES	outside:1-19;TMhelix:20-42;inside:43-57;TMhelix:58-80;outside:81-83;TMhelix:84-106;inside:107-125;	gene0777	125	3	63.2887	25.4239	0.06176	YES	outside:1-19;TMhelix:20-42;inside:43-57;TMhelix:58-80;outside:81-83;TMhelix:84-106;inside:107-125;	gene0777	125	3	63.2887	25.4239	0.06176	YES	outside:1-19;TMhelix:20-42;inside:43-57;TMhelix:58-80;outside:81-83;TMhelix:84-106;inside:107-125;	gene0777	125	3	63.2887	25.4239	0.06176	YES	outside:1-19;TMhelix:20-42;inside:43-57;TMhelix:58-80;outside:81-83;TMhelix:84-106;inside:107-125;	gene0777	125
gene0784	298	3	69.5506	21.8214	0.88847	YES	inside:1-26;TMhelix:27-49;outside:50-68;TMhelix:69-91;inside:92-97;TMhelix:98-120;outside:121-298;	gene0784	298	3	69.5506	21.8214	0.88847	YES	inside:1-26;TMhelix:27-49;outside:50-68;TMhelix:69-91;inside:92-97;TMhelix:98-120;outside:121-298;	gene0784	298	3	69.5506	21.8214	0.88847	YES	inside:1-26;TMhelix:27-49;outside:50-68;TMhelix:69-91;inside:92-97;TMhelix:98-120;outside:121-298;	gene0784	298	3	69.5506	21.8214	0.88847	YES	inside:1-26;TMhelix:27-49;outside:50-68;TMhelix:69-91;inside:92-97;TMhelix:98-120;outside:121-298;	gene0784	298	3	69.5506	21.8214	0.88847	YES	inside:1-26;TMhelix:27-49;outside:50-68;TMhelix:69-91;inside:92-97;TMhelix:98-120;outside:121-298;	gene0784	298	3	69.5506	21.8214	0.88847	YES	inside:1-26;TMhelix:27-49;outside:50-68;TMhelix:69-91;inside:92-97;TMhelix:98-120;outside:121-298;	gene0784	298
gene0789	1425	1	24.9403	0.36954	0.96944	NO	inside:1-69;TMhelix:70-89;outside:90-1425;	gene0789	1425	1	24.9403	0.36954	0.96944	NO	inside:1-69;TMhelix:70-89;outside:90-1425;	gene0789	1425	1	24.9403	0.36954	0.96944	NO	inside:1-69;TMhelix:70-89;outside:90-1425;	gene0789	1425	1	24.9403	0.36954	0.96944	NO	inside:1-69;TMhelix:70-89;outside:90-1425;	gene0789	1425	1	24.9403	0.36954	0.96944	NO	inside:1-69;TMhelix:70-89;outside:90-1425;	gene0789	1425	1	24.9403	0.36954	0.96944	NO	inside:1-69;TMhelix:70-89;outside:90-1425;	gene0789	1425
gene0791	206	6	126.365	25.1001	0.99709	YES	inside:1-6;TMhelix:7-29;outside:30-58;TMhelix:59-76;inside:77-82;TMhelix:83-101;outside:102-105;TMhelix:106-128;inside:129-139;TMhelix:140-158;outside:159-172;TMhelix:173-195;inside:196-206;	gene0791	206	6	126.365	25.1001	0.99709	YES	inside:1-6;TMhelix:7-29;outside:30-58;TMhelix:59-76;inside:77-82;TMhelix:83-101;outside:102-105;TMhelix:106-128;inside:129-139;TMhelix:140-158;outside:159-172;TMhelix:173-195;inside:196-206;	gene0791	206	6	126.365	25.1001	0.99709	YES	inside:1-6;TMhelix:7-29;outside:30-58;TMhelix:59-76;inside:77-82;TMhelix:83-101;outside:102-105;TMhelix:106-128;inside:129-139;TMhelix:140-158;outside:159-172;TMhelix:173-195;inside:196-206;	gene0791	206	6	126.365	25.1001	0.99709	YES	inside:1-6;TMhelix:7-29;outside:30-58;TMhelix:59-76;inside:77-82;TMhelix:83-101;outside:102-105;TMhelix:106-128;inside:129-139;TMhelix:140-158;outside:159-172;TMhelix:173-195;inside:196-206;	gene0791	206	6	126.365	25.1001	0.99709	YES	inside:1-6;TMhelix:7-29;outside:30-58;TMhelix:59-76;inside:77-82;TMhelix:83-101;outside:102-105;TMhelix:106-128;inside:129-139;TMhelix:140-158;outside:159-172;TMhelix:173-195;inside:196-206;	gene0791	206	6	126.365	25.1001	0.99709	YES	inside:1-6;TMhelix:7-29;outside:30-58;TMhelix:59-76;inside:77-82;TMhelix:83-101;outside:102-105;TMhelix:106-128;inside:129-139;TMhelix:140-158;outside:159-172;TMhelix:173-195;inside:196-206;	gene0791	206
gene0792	683	2	36.5832	16.8453	0.77094	YES	inside:1-6;TMhelix:7-29;outside:30-659;TMhelix:660-677;inside:678-683;	gene0792	683	2	36.5832	16.8453	0.77094	YES	inside:1-6;TMhelix:7-29;outside:30-659;TMhelix:660-677;inside:678-683;	gene0792	683	2	36.5832	16.8453	0.77094	YES	inside:1-6;TMhelix:7-29;outside:30-659;TMhelix:660-677;inside:678-683;	gene0792	683	2	36.5832	16.8453	0.77094	YES	inside:1-6;TMhelix:7-29;outside:30-659;TMhelix:660-677;inside:678-683;	gene0792	683	2	36.5832	16.8453	0.77094	YES	inside:1-6;TMhelix:7-29;outside:30-659;TMhelix:660-677;inside:678-683;	gene0792	683	2	36.5832	16.8453	0.77094	YES	inside:1-6;TMhelix:7-29;outside:30-659;TMhelix:660-677;inside:678-683;	gene0792	683
gene0805	62	1	22.7567	22.7567	0.70877	YES	inside:1-6;TMhelix:7-29;outside:30-62;	gene0805	62	1	22.7567	22.7567	0.70877	YES	inside:1-6;TMhelix:7-29;outside:30-62;	gene0805	62	1	22.7567	22.7567	0.70877	YES	inside:1-6;TMhelix:7-29;outside:30-62;	gene0805	62	1	22.7567	22.7567	0.70877	YES	inside:1-6;TMhelix:7-29;outside:30-62;	gene0805	62	1	22.7567	22.7567	0.70877	YES	inside:1-6;TMhelix:7-29;outside:30-62;	gene0805	62	1	22.7567	22.7567	0.70877	YES	inside:1-6;TMhelix:7-29;outside:30-62;	gene0805	62
gene0815	235	5	114.592	27.3651	0.11522	YES	outside:1-30;TMhelix:31-53;inside:54-59;TMhelix:60-82;outside:83-96;TMhelix:97-119;inside:120-150;TMhelix:151-168;outside:169-201;TMhelix:202-224;inside:225-235;	gene0815	235	5	114.592	27.3651	0.11522	YES	outside:1-30;TMhelix:31-53;inside:54-59;TMhelix:60-82;outside:83-96;TMhelix:97-119;inside:120-150;TMhelix:151-168;outside:169-201;TMhelix:202-224;inside:225-235;	gene0815	235	5	114.592	27.3651	0.11522	YES	outside:1-30;TMhelix:31-53;inside:54-59;TMhelix:60-82;outside:83-96;TMhelix:97-119;inside:120-150;TMhelix:151-168;outside:169-201;TMhelix:202-224;inside:225-235;	gene0815	235	5	114.592	27.3651	0.11522	YES	outside:1-30;TMhelix:31-53;inside:54-59;TMhelix:60-82;outside:83-96;TMhelix:97-119;inside:120-150;TMhelix:151-168;outside:169-201;TMhelix:202-224;inside:225-235;	gene0815	235	5	114.592	27.3651	0.11522	YES	outside:1-30;TMhelix:31-53;inside:54-59;TMhelix:60-82;outside:83-96;TMhelix:97-119;inside:120-150;TMhelix:151-168;outside:169-201;TMhelix:202-224;inside:225-235;	gene0815	235	5	114.592	27.3651	0.11522	YES	outside:1-30;TMhelix:31-53;inside:54-59;TMhelix:60-82;outside:83-96;TMhelix:97-119;inside:120-150;TMhelix:151-168;outside:169-201;TMhelix:202-224;inside:225-235;	gene0815	235
gene0822	356	7	171.394	31.2761	0.52306	YES	inside:1-12;TMhelix:13-35;outside:36-64;TMhelix:65-87;inside:88-151;TMhelix:152-174;outside:175-215;TMhelix:216-235;inside:236-241;TMhelix:242-264;outside:265-273;TMhelix:274-296;inside:297-308;TMhelix:309-331;outside:332-356;	gene0822	356	7	171.394	31.2761	0.52306	YES	inside:1-12;TMhelix:13-35;outside:36-64;TMhelix:65-87;inside:88-151;TMhelix:152-174;outside:175-215;TMhelix:216-235;inside:236-241;TMhelix:242-264;outside:265-273;TMhelix:274-296;inside:297-308;TMhelix:309-331;outside:332-356;	gene0822	356	7	171.394	31.2761	0.52306	YES	inside:1-12;TMhelix:13-35;outside:36-64;TMhelix:65-87;inside:88-151;TMhelix:152-174;outside:175-215;TMhelix:216-235;inside:236-241;TMhelix:242-264;outside:265-273;TMhelix:274-296;inside:297-308;TMhelix:309-331;outside:332-356;	gene0822	356	7	171.394	31.2761	0.52306	YES	inside:1-12;TMhelix:13-35;outside:36-64;TMhelix:65-87;inside:88-151;TMhelix:152-174;outside:175-215;TMhelix:216-235;inside:236-241;TMhelix:242-264;outside:265-273;TMhelix:274-296;inside:297-308;TMhelix:309-331;outside:332-356;	gene0822	356	7	171.394	31.2761	0.52306	YES	inside:1-12;TMhelix:13-35;outside:36-64;TMhelix:65-87;inside:88-151;TMhelix:152-174;outside:175-215;TMhelix:216-235;inside:236-241;TMhelix:242-264;outside:265-273;TMhelix:274-296;inside:297-308;TMhelix:309-331;outside:332-356;	gene0822	356	7	171.394	31.2761	0.52306	YES	inside:1-12;TMhelix:13-35;outside:36-64;TMhelix:65-87;inside:88-151;TMhelix:152-174;outside:175-215;TMhelix:216-235;inside:236-241;TMhelix:242-264;outside:265-273;TMhelix:274-296;inside:297-308;TMhelix:309-331;outside:332-356;	gene0822	356
gene0834	558	1	21.4268	18.6569	0.85541	YES	inside:1-41;TMhelix:42-64;outside:65-558;	gene0834	558	1	21.4268	18.6569	0.85541	YES	inside:1-41;TMhelix:42-64;outside:65-558;	gene0834	558	1	21.4268	18.6569	0.85541	YES	inside:1-41;TMhelix:42-64;outside:65-558;	gene0834	558	1	21.4268	18.6569	0.85541	YES	inside:1-41;TMhelix:42-64;outside:65-558;	gene0834	558	1	21.4268	18.6569	0.85541	YES	inside:1-41;TMhelix:42-64;outside:65-558;	gene0834	558	1	21.4268	18.6569	0.85541	YES	inside:1-41;TMhelix:42-64;outside:65-558;	gene0834	558
gene0835	220	1	16.2062	16.1737	0.64198	YES	inside:1-6;TMhelix:7-29;outside:30-220;	gene0835	220	1	16.2062	16.1737	0.64198	YES	inside:1-6;TMhelix:7-29;outside:30-220;	gene0835	220	1	16.2062	16.1737	0.64198	YES	inside:1-6;TMhelix:7-29;outside:30-220;	gene0835	220	1	16.2062	16.1737	0.64198	YES	inside:1-6;TMhelix:7-29;outside:30-220;	gene0835	220	1	16.2062	16.1737	0.64198	YES	inside:1-6;TMhelix:7-29;outside:30-220;	gene0835	220	1	16.2062	16.1737	0.64198	YES	inside:1-6;TMhelix:7-29;outside:30-220;	gene0835	220
gene0837	214	4	99.9636	25.3142	0.68542	YES	inside:1-22;TMhelix:23-45;outside:46-64;TMhelix:65-87;inside:88-150;TMhelix:151-173;outside:174-182;TMhelix:183-205;inside:206-214;	gene0837	214	4	99.9636	25.3142	0.68542	YES	inside:1-22;TMhelix:23-45;outside:46-64;TMhelix:65-87;inside:88-150;TMhelix:151-173;outside:174-182;TMhelix:183-205;inside:206-214;	gene0837	214	4	99.9636	25.3142	0.68542	YES	inside:1-22;TMhelix:23-45;outside:46-64;TMhelix:65-87;inside:88-150;TMhelix:151-173;outside:174-182;TMhelix:183-205;inside:206-214;	gene0837	214	4	99.9636	25.3142	0.68542	YES	inside:1-22;TMhelix:23-45;outside:46-64;TMhelix:65-87;inside:88-150;TMhelix:151-173;outside:174-182;TMhelix:183-205;inside:206-214;	gene0837	214	4	99.9636	25.3142	0.68542	YES	inside:1-22;TMhelix:23-45;outside:46-64;TMhelix:65-87;inside:88-150;TMhelix:151-173;outside:174-182;TMhelix:183-205;inside:206-214;	gene0837	214	4	99.9636	25.3142	0.68542	YES	inside:1-22;TMhelix:23-45;outside:46-64;TMhelix:65-87;inside:88-150;TMhelix:151-173;outside:174-182;TMhelix:183-205;inside:206-214;	gene0837	214
gene0839	503	10	252.907	0.98848	0.95483	NO	inside:1-77;TMhelix:78-100;outside:101-114;TMhelix:115-137;inside:138-143;TMhelix:144-166;outside:167-172;TMhelix:173-195;inside:196-305;TMhelix:306-328;outside:329-342;TMhelix:343-365;inside:366-376;TMhelix:377-396;outside:397-400;TMhelix:401-420;inside:421-432;TMhelix:433-455;outside:456-469;TMhelix:470-492;inside:493-503;	gene0839	503	10	252.907	0.98848	0.95483	NO	inside:1-77;TMhelix:78-100;outside:101-114;TMhelix:115-137;inside:138-143;TMhelix:144-166;outside:167-172;TMhelix:173-195;inside:196-305;TMhelix:306-328;outside:329-342;TMhelix:343-365;inside:366-376;TMhelix:377-396;outside:397-400;TMhelix:401-420;inside:421-432;TMhelix:433-455;outside:456-469;TMhelix:470-492;inside:493-503;	gene0839	503	10	252.907	0.98848	0.95483	NO	inside:1-77;TMhelix:78-100;outside:101-114;TMhelix:115-137;inside:138-143;TMhelix:144-166;outside:167-172;TMhelix:173-195;inside:196-305;TMhelix:306-328;outside:329-342;TMhelix:343-365;inside:366-376;TMhelix:377-396;outside:397-400;TMhelix:401-420;inside:421-432;TMhelix:433-455;outside:456-469;TMhelix:470-492;inside:493-503;	gene0839	503	10	252.907	0.98848	0.95483	NO	inside:1-77;TMhelix:78-100;outside:101-114;TMhelix:115-137;inside:138-143;TMhelix:144-166;outside:167-172;TMhelix:173-195;inside:196-305;TMhelix:306-328;outside:329-342;TMhelix:343-365;inside:366-376;TMhelix:377-396;outside:397-400;TMhelix:401-420;inside:421-432;TMhelix:433-455;outside:456-469;TMhelix:470-492;inside:493-503;	gene0839	503	10	252.907	0.98848	0.95483	NO	inside:1-77;TMhelix:78-100;outside:101-114;TMhelix:115-137;inside:138-143;TMhelix:144-166;outside:167-172;TMhelix:173-195;inside:196-305;TMhelix:306-328;outside:329-342;TMhelix:343-365;inside:366-376;TMhelix:377-396;outside:397-400;TMhelix:401-420;inside:421-432;TMhelix:433-455;outside:456-469;TMhelix:470-492;inside:493-503;	gene0839	503	10	252.907	0.98848	0.95483	NO	inside:1-77;TMhelix:78-100;outside:101-114;TMhelix:115-137;inside:138-143;TMhelix:144-166;outside:167-172;TMhelix:173-195;inside:196-305;TMhelix:306-328;outside:329-342;TMhelix:343-365;inside:366-376;TMhelix:377-396;outside:397-400;TMhelix:401-420;inside:421-432;TMhelix:433-455;outside:456-469;TMhelix:470-492;inside:493-503;	gene0839	503
gene0848	351	1	15.1004	15.0537	0.67626	YES	inside:1-11;TMhelix:12-34;outside:35-351;	gene0848	351	1	15.1004	15.0537	0.67626	YES	inside:1-11;TMhelix:12-34;outside:35-351;	gene0848	351	1	15.1004	15.0537	0.67626	YES	inside:1-11;TMhelix:12-34;outside:35-351;	gene0848	351	1	15.1004	15.0537	0.67626	YES	inside:1-11;TMhelix:12-34;outside:35-351;	gene0848	351	1	15.1004	15.0537	0.67626	YES	inside:1-11;TMhelix:12-34;outside:35-351;	gene0848	351	1	15.1004	15.0537	0.67626	YES	inside:1-11;TMhelix:12-34;outside:35-351;	gene0848	351
gene0850	207	5	110.592	27.098	0.05133	YES	outside:1-3;TMhelix:4-26;inside:27-55;TMhelix:56-78;outside:79-87;TMhelix:88-105;inside:106-117;TMhelix:118-140;outside:141-159;TMhelix:160-182;inside:183-207;	gene0850	207	5	110.592	27.098	0.05133	YES	outside:1-3;TMhelix:4-26;inside:27-55;TMhelix:56-78;outside:79-87;TMhelix:88-105;inside:106-117;TMhelix:118-140;outside:141-159;TMhelix:160-182;inside:183-207;	gene0850	207	5	110.592	27.098	0.05133	YES	outside:1-3;TMhelix:4-26;inside:27-55;TMhelix:56-78;outside:79-87;TMhelix:88-105;inside:106-117;TMhelix:118-140;outside:141-159;TMhelix:160-182;inside:183-207;	gene0850	207	5	110.592	27.098	0.05133	YES	outside:1-3;TMhelix:4-26;inside:27-55;TMhelix:56-78;outside:79-87;TMhelix:88-105;inside:106-117;TMhelix:118-140;outside:141-159;TMhelix:160-182;inside:183-207;	gene0850	207	5	110.592	27.098	0.05133	YES	outside:1-3;TMhelix:4-26;inside:27-55;TMhelix:56-78;outside:79-87;TMhelix:88-105;inside:106-117;TMhelix:118-140;outside:141-159;TMhelix:160-182;inside:183-207;	gene0850	207	5	110.592	27.098	0.05133	YES	outside:1-3;TMhelix:4-26;inside:27-55;TMhelix:56-78;outside:79-87;TMhelix:88-105;inside:106-117;TMhelix:118-140;outside:141-159;TMhelix:160-182;inside:183-207;	gene0850	207
gene0858	358	8	183.48	26.1274	0.99315	YES	inside:1-22;TMhelix:23-45;outside:46-54;TMhelix:55-77;inside:78-89;TMhelix:90-112;outside:113-116;TMhelix:117-139;inside:140-151;TMhelix:152-174;outside:175-193;TMhelix:194-216;inside:217-252;TMhelix:253-275;outside:276-312;TMhelix:313-335;inside:336-358;	gene0858	358	8	183.48	26.1274	0.99315	YES	inside:1-22;TMhelix:23-45;outside:46-54;TMhelix:55-77;inside:78-89;TMhelix:90-112;outside:113-116;TMhelix:117-139;inside:140-151;TMhelix:152-174;outside:175-193;TMhelix:194-216;inside:217-252;TMhelix:253-275;outside:276-312;TMhelix:313-335;inside:336-358;	gene0858	358	8	183.48	26.1274	0.99315	YES	inside:1-22;TMhelix:23-45;outside:46-54;TMhelix:55-77;inside:78-89;TMhelix:90-112;outside:113-116;TMhelix:117-139;inside:140-151;TMhelix:152-174;outside:175-193;TMhelix:194-216;inside:217-252;TMhelix:253-275;outside:276-312;TMhelix:313-335;inside:336-358;	gene0858	358	8	183.48	26.1274	0.99315	YES	inside:1-22;TMhelix:23-45;outside:46-54;TMhelix:55-77;inside:78-89;TMhelix:90-112;outside:113-116;TMhelix:117-139;inside:140-151;TMhelix:152-174;outside:175-193;TMhelix:194-216;inside:217-252;TMhelix:253-275;outside:276-312;TMhelix:313-335;inside:336-358;	gene0858	358	8	183.48	26.1274	0.99315	YES	inside:1-22;TMhelix:23-45;outside:46-54;TMhelix:55-77;inside:78-89;TMhelix:90-112;outside:113-116;TMhelix:117-139;inside:140-151;TMhelix:152-174;outside:175-193;TMhelix:194-216;inside:217-252;TMhelix:253-275;outside:276-312;TMhelix:313-335;inside:336-358;	gene0858	358	8	183.48	26.1274	0.99315	YES	inside:1-22;TMhelix:23-45;outside:46-54;TMhelix:55-77;inside:78-89;TMhelix:90-112;outside:113-116;TMhelix:117-139;inside:140-151;TMhelix:152-174;outside:175-193;TMhelix:194-216;inside:217-252;TMhelix:253-275;outside:276-312;TMhelix:313-335;inside:336-358;	gene0858	358
gene0866	349	1	21.079	19.5519	0.90136	YES	inside:1-19;TMhelix:20-39;outside:40-349;	gene0866	349	1	21.079	19.5519	0.90136	YES	inside:1-19;TMhelix:20-39;outside:40-349;	gene0866	349	1	21.079	19.5519	0.90136	YES	inside:1-19;TMhelix:20-39;outside:40-349;	gene0866	349	1	21.079	19.5519	0.90136	YES	inside:1-19;TMhelix:20-39;outside:40-349;	gene0866	349	1	21.079	19.5519	0.90136	YES	inside:1-19;TMhelix:20-39;outside:40-349;	gene0866	349	1	21.079	19.5519	0.90136	YES	inside:1-19;TMhelix:20-39;outside:40-349;	gene0866	349
gene0867	143	1	22.0351	21.9472	0.90253	YES	inside:1-12;TMhelix:13-35;outside:36-143;	gene0867	143	1	22.0351	21.9472	0.90253	YES	inside:1-12;TMhelix:13-35;outside:36-143;	gene0867	143	1	22.0351	21.9472	0.90253	YES	inside:1-12;TMhelix:13-35;outside:36-143;	gene0867	143	1	22.0351	21.9472	0.90253	YES	inside:1-12;TMhelix:13-35;outside:36-143;	gene0867	143	1	22.0351	21.9472	0.90253	YES	inside:1-12;TMhelix:13-35;outside:36-143;	gene0867	143	1	22.0351	21.9472	0.90253	YES	inside:1-12;TMhelix:13-35;outside:36-143;	gene0867	143
gene0868	206	3	67.6959	22.0032	0.00168	YES	outside:1-9;TMhelix:10-32;inside:33-110;TMhelix:111-133;outside:134-152;TMhelix:153-175;inside:176-206;	gene0868	206	3	67.6959	22.0032	0.00168	YES	outside:1-9;TMhelix:10-32;inside:33-110;TMhelix:111-133;outside:134-152;TMhelix:153-175;inside:176-206;	gene0868	206	3	67.6959	22.0032	0.00168	YES	outside:1-9;TMhelix:10-32;inside:33-110;TMhelix:111-133;outside:134-152;TMhelix:153-175;inside:176-206;	gene0868	206	3	67.6959	22.0032	0.00168	YES	outside:1-9;TMhelix:10-32;inside:33-110;TMhelix:111-133;outside:134-152;TMhelix:153-175;inside:176-206;	gene0868	206	3	67.6959	22.0032	0.00168	YES	outside:1-9;TMhelix:10-32;inside:33-110;TMhelix:111-133;outside:134-152;TMhelix:153-175;inside:176-206;	gene0868	206	3	67.6959	22.0032	0.00168	YES	outside:1-9;TMhelix:10-32;inside:33-110;TMhelix:111-133;outside:134-152;TMhelix:153-175;inside:176-206;	gene0868	206
gene0871	389	1	21.5177	17.8187	0.82126	YES	inside:1-35;TMhelix:36-58;outside:59-389;	gene0871	389	1	21.5177	17.8187	0.82126	YES	inside:1-35;TMhelix:36-58;outside:59-389;	gene0871	389	1	21.5177	17.8187	0.82126	YES	inside:1-35;TMhelix:36-58;outside:59-389;	gene0871	389	1	21.5177	17.8187	0.82126	YES	inside:1-35;TMhelix:36-58;outside:59-389;	gene0871	389	1	21.5177	17.8187	0.82126	YES	inside:1-35;TMhelix:36-58;outside:59-389;	gene0871	389	1	21.5177	17.8187	0.82126	YES	inside:1-35;TMhelix:36-58;outside:59-389;	gene0871	389
gene0872	241	6	133.314	26.2459	0.15526	YES	outside:1-26;TMhelix:27-49;inside:50-61;TMhelix:62-80;outside:81-89;TMhelix:90-112;inside:113-118;TMhelix:119-141;outside:142-160;TMhelix:161-183;inside:184-207;TMhelix:208-227;outside:228-241;	gene0872	241	6	133.314	26.2459	0.15526	YES	outside:1-26;TMhelix:27-49;inside:50-61;TMhelix:62-80;outside:81-89;TMhelix:90-112;inside:113-118;TMhelix:119-141;outside:142-160;TMhelix:161-183;inside:184-207;TMhelix:208-227;outside:228-241;	gene0872	241	6	133.314	26.2459	0.15526	YES	outside:1-26;TMhelix:27-49;inside:50-61;TMhelix:62-80;outside:81-89;TMhelix:90-112;inside:113-118;TMhelix:119-141;outside:142-160;TMhelix:161-183;inside:184-207;TMhelix:208-227;outside:228-241;	gene0872	241	6	133.314	26.2459	0.15526	YES	outside:1-26;TMhelix:27-49;inside:50-61;TMhelix:62-80;outside:81-89;TMhelix:90-112;inside:113-118;TMhelix:119-141;outside:142-160;TMhelix:161-183;inside:184-207;TMhelix:208-227;outside:228-241;	gene0872	241	6	133.314	26.2459	0.15526	YES	outside:1-26;TMhelix:27-49;inside:50-61;TMhelix:62-80;outside:81-89;TMhelix:90-112;inside:113-118;TMhelix:119-141;outside:142-160;TMhelix:161-183;inside:184-207;TMhelix:208-227;outside:228-241;	gene0872	241	6	133.314	26.2459	0.15526	YES	outside:1-26;TMhelix:27-49;inside:50-61;TMhelix:62-80;outside:81-89;TMhelix:90-112;inside:113-118;TMhelix:119-141;outside:142-160;TMhelix:161-183;inside:184-207;TMhelix:208-227;outside:228-241;	gene0872	241
gene0873	303	1	29.7673	1.75704	0.4352	NO	outside:1-270;TMhelix:271-293;inside:294-303;	gene0873	303	1	29.7673	1.75704	0.4352	NO	outside:1-270;TMhelix:271-293;inside:294-303;	gene0873	303	1	29.7673	1.75704	0.4352	NO	outside:1-270;TMhelix:271-293;inside:294-303;	gene0873	303	1	29.7673	1.75704	0.4352	NO	outside:1-270;TMhelix:271-293;inside:294-303;	gene0873	303	1	29.7673	1.75704	0.4352	NO	outside:1-270;TMhelix:271-293;inside:294-303;	gene0873	303	1	29.7673	1.75704	0.4352	NO	outside:1-270;TMhelix:271-293;inside:294-303;	gene0873	303
gene0877	100	2	39.6028	25.1524	0.89759	YES	inside:1-10;TMhelix:11-33;outside:34-58;TMhelix:59-81;inside:82-100;	gene0877	100	2	39.6028	25.1524	0.89759	YES	inside:1-10;TMhelix:11-33;outside:34-58;TMhelix:59-81;inside:82-100;	gene0877	100	2	39.6028	25.1524	0.89759	YES	inside:1-10;TMhelix:11-33;outside:34-58;TMhelix:59-81;inside:82-100;	gene0877	100	2	39.6028	25.1524	0.89759	YES	inside:1-10;TMhelix:11-33;outside:34-58;TMhelix:59-81;inside:82-100;	gene0877	100	2	39.6028	25.1524	0.89759	YES	inside:1-10;TMhelix:11-33;outside:34-58;TMhelix:59-81;inside:82-100;	gene0877	100	2	39.6028	25.1524	0.89759	YES	inside:1-10;TMhelix:11-33;outside:34-58;TMhelix:59-81;inside:82-100;	gene0877	100
gene0878	466	10	217.785	38.4751	0.40141	YES	outside:1-3;TMhelix:4-23;inside:24-29;TMhelix:30-52;outside:53-61;TMhelix:62-81;inside:82-101;TMhelix:102-124;outside:125-177;TMhelix:178-200;inside:201-233;TMhelix:234-256;outside:257-280;TMhelix:281-303;inside:304-331;TMhelix:332-354;outside:355-368;TMhelix:369-391;inside:392-442;TMhelix:443-465;outside:466-466;	gene0878	466	10	217.785	38.4751	0.40141	YES	outside:1-3;TMhelix:4-23;inside:24-29;TMhelix:30-52;outside:53-61;TMhelix:62-81;inside:82-101;TMhelix:102-124;outside:125-177;TMhelix:178-200;inside:201-233;TMhelix:234-256;outside:257-280;TMhelix:281-303;inside:304-331;TMhelix:332-354;outside:355-368;TMhelix:369-391;inside:392-442;TMhelix:443-465;outside:466-466;	gene0878	466	10	217.785	38.4751	0.40141	YES	outside:1-3;TMhelix:4-23;inside:24-29;TMhelix:30-52;outside:53-61;TMhelix:62-81;inside:82-101;TMhelix:102-124;outside:125-177;TMhelix:178-200;inside:201-233;TMhelix:234-256;outside:257-280;TMhelix:281-303;inside:304-331;TMhelix:332-354;outside:355-368;TMhelix:369-391;inside:392-442;TMhelix:443-465;outside:466-466;	gene0878	466	10	217.785	38.4751	0.40141	YES	outside:1-3;TMhelix:4-23;inside:24-29;TMhelix:30-52;outside:53-61;TMhelix:62-81;inside:82-101;TMhelix:102-124;outside:125-177;TMhelix:178-200;inside:201-233;TMhelix:234-256;outside:257-280;TMhelix:281-303;inside:304-331;TMhelix:332-354;outside:355-368;TMhelix:369-391;inside:392-442;TMhelix:443-465;outside:466-466;	gene0878	466	10	217.785	38.4751	0.40141	YES	outside:1-3;TMhelix:4-23;inside:24-29;TMhelix:30-52;outside:53-61;TMhelix:62-81;inside:82-101;TMhelix:102-124;outside:125-177;TMhelix:178-200;inside:201-233;TMhelix:234-256;outside:257-280;TMhelix:281-303;inside:304-331;TMhelix:332-354;outside:355-368;TMhelix:369-391;inside:392-442;TMhelix:443-465;outside:466-466;	gene0878	466	10	217.785	38.4751	0.40141	YES	outside:1-3;TMhelix:4-23;inside:24-29;TMhelix:30-52;outside:53-61;TMhelix:62-81;inside:82-101;TMhelix:102-124;outside:125-177;TMhelix:178-200;inside:201-233;TMhelix:234-256;outside:257-280;TMhelix:281-303;inside:304-331;TMhelix:332-354;outside:355-368;TMhelix:369-391;inside:392-442;TMhelix:443-465;outside:466-466;	gene0878	466
gene0879	255	7	162.86	35.8191	0.38208	YES	inside:1-6;TMhelix:7-26;outside:27-35;TMhelix:36-58;inside:59-78;TMhelix:79-101;outside:102-105;TMhelix:106-128;inside:129-148;TMhelix:149-171;outside:172-206;TMhelix:207-229;inside:230-235;TMhelix:236-253;outside:254-255;	gene0879	255	7	162.86	35.8191	0.38208	YES	inside:1-6;TMhelix:7-26;outside:27-35;TMhelix:36-58;inside:59-78;TMhelix:79-101;outside:102-105;TMhelix:106-128;inside:129-148;TMhelix:149-171;outside:172-206;TMhelix:207-229;inside:230-235;TMhelix:236-253;outside:254-255;	gene0879	255	7	162.86	35.8191	0.38208	YES	inside:1-6;TMhelix:7-26;outside:27-35;TMhelix:36-58;inside:59-78;TMhelix:79-101;outside:102-105;TMhelix:106-128;inside:129-148;TMhelix:149-171;outside:172-206;TMhelix:207-229;inside:230-235;TMhelix:236-253;outside:254-255;	gene0879	255	7	162.86	35.8191	0.38208	YES	inside:1-6;TMhelix:7-26;outside:27-35;TMhelix:36-58;inside:59-78;TMhelix:79-101;outside:102-105;TMhelix:106-128;inside:129-148;TMhelix:149-171;outside:172-206;TMhelix:207-229;inside:230-235;TMhelix:236-253;outside:254-255;	gene0879	255	7	162.86	35.8191	0.38208	YES	inside:1-6;TMhelix:7-26;outside:27-35;TMhelix:36-58;inside:59-78;TMhelix:79-101;outside:102-105;TMhelix:106-128;inside:129-148;TMhelix:149-171;outside:172-206;TMhelix:207-229;inside:230-235;TMhelix:236-253;outside:254-255;	gene0879	255	7	162.86	35.8191	0.38208	YES	inside:1-6;TMhelix:7-26;outside:27-35;TMhelix:36-58;inside:59-78;TMhelix:79-101;outside:102-105;TMhelix:106-128;inside:129-148;TMhelix:149-171;outside:172-206;TMhelix:207-229;inside:230-235;TMhelix:236-253;outside:254-255;	gene0879	255
gene0880	502	5	110.717	0.03472	0.00608	NO	outside:1-309;TMhelix:310-332;inside:333-338;TMhelix:339-358;outside:359-361;TMhelix:362-384;inside:385-423;TMhelix:424-446;outside:447-465;TMhelix:466-485;inside:486-502;	gene0880	502	5	110.717	0.03472	0.00608	NO	outside:1-309;TMhelix:310-332;inside:333-338;TMhelix:339-358;outside:359-361;TMhelix:362-384;inside:385-423;TMhelix:424-446;outside:447-465;TMhelix:466-485;inside:486-502;	gene0880	502	5	110.717	0.03472	0.00608	NO	outside:1-309;TMhelix:310-332;inside:333-338;TMhelix:339-358;outside:359-361;TMhelix:362-384;inside:385-423;TMhelix:424-446;outside:447-465;TMhelix:466-485;inside:486-502;	gene0880	502	5	110.717	0.03472	0.00608	NO	outside:1-309;TMhelix:310-332;inside:333-338;TMhelix:339-358;outside:359-361;TMhelix:362-384;inside:385-423;TMhelix:424-446;outside:447-465;TMhelix:466-485;inside:486-502;	gene0880	502	5	110.717	0.03472	0.00608	NO	outside:1-309;TMhelix:310-332;inside:333-338;TMhelix:339-358;outside:359-361;TMhelix:362-384;inside:385-423;TMhelix:424-446;outside:447-465;TMhelix:466-485;inside:486-502;	gene0880	502	5	110.717	0.03472	0.00608	NO	outside:1-309;TMhelix:310-332;inside:333-338;TMhelix:339-358;outside:359-361;TMhelix:362-384;inside:385-423;TMhelix:424-446;outside:447-465;TMhelix:466-485;inside:486-502;	gene0880	502
gene0882	80	1	16.7615	16.7615	0.87244	YES	inside:1-6;TMhelix:7-24;outside:25-80;	gene0882	80	1	16.7615	16.7615	0.87244	YES	inside:1-6;TMhelix:7-24;outside:25-80;	gene0882	80	1	16.7615	16.7615	0.87244	YES	inside:1-6;TMhelix:7-24;outside:25-80;	gene0882	80	1	16.7615	16.7615	0.87244	YES	inside:1-6;TMhelix:7-24;outside:25-80;	gene0882	80	1	16.7615	16.7615	0.87244	YES	inside:1-6;TMhelix:7-24;outside:25-80;	gene0882	80	1	16.7615	16.7615	0.87244	YES	inside:1-6;TMhelix:7-24;outside:25-80;	gene0882	80
gene0889	310	10	215.124	42.0851	0.9836	YES	inside:1-6;TMhelix:7-26;outside:27-35;TMhelix:36-58;inside:59-64;TMhelix:65-87;outside:88-90;TMhelix:91-113;inside:114-119;TMhelix:120-142;outside:143-145;TMhelix:146-165;inside:166-177;TMhelix:178-200;outside:201-209;TMhelix:210-232;inside:233-238;TMhelix:239-258;outside:259-262;TMhelix:263-285;inside:286-310;	gene0889	310	10	215.124	42.0851	0.9836	YES	inside:1-6;TMhelix:7-26;outside:27-35;TMhelix:36-58;inside:59-64;TMhelix:65-87;outside:88-90;TMhelix:91-113;inside:114-119;TMhelix:120-142;outside:143-145;TMhelix:146-165;inside:166-177;TMhelix:178-200;outside:201-209;TMhelix:210-232;inside:233-238;TMhelix:239-258;outside:259-262;TMhelix:263-285;inside:286-310;	gene0889	310	10	215.124	42.0851	0.9836	YES	inside:1-6;TMhelix:7-26;outside:27-35;TMhelix:36-58;inside:59-64;TMhelix:65-87;outside:88-90;TMhelix:91-113;inside:114-119;TMhelix:120-142;outside:143-145;TMhelix:146-165;inside:166-177;TMhelix:178-200;outside:201-209;TMhelix:210-232;inside:233-238;TMhelix:239-258;outside:259-262;TMhelix:263-285;inside:286-310;	gene0889	310	10	215.124	42.0851	0.9836	YES	inside:1-6;TMhelix:7-26;outside:27-35;TMhelix:36-58;inside:59-64;TMhelix:65-87;outside:88-90;TMhelix:91-113;inside:114-119;TMhelix:120-142;outside:143-145;TMhelix:146-165;inside:166-177;TMhelix:178-200;outside:201-209;TMhelix:210-232;inside:233-238;TMhelix:239-258;outside:259-262;TMhelix:263-285;inside:286-310;	gene0889	310	10	215.124	42.0851	0.9836	YES	inside:1-6;TMhelix:7-26;outside:27-35;TMhelix:36-58;inside:59-64;TMhelix:65-87;outside:88-90;TMhelix:91-113;inside:114-119;TMhelix:120-142;outside:143-145;TMhelix:146-165;inside:166-177;TMhelix:178-200;outside:201-209;TMhelix:210-232;inside:233-238;TMhelix:239-258;outside:259-262;TMhelix:263-285;inside:286-310;	gene0889	310	10	215.124	42.0851	0.9836	YES	inside:1-6;TMhelix:7-26;outside:27-35;TMhelix:36-58;inside:59-64;TMhelix:65-87;outside:88-90;TMhelix:91-113;inside:114-119;TMhelix:120-142;outside:143-145;TMhelix:146-165;inside:166-177;TMhelix:178-200;outside:201-209;TMhelix:210-232;inside:233-238;TMhelix:239-258;outside:259-262;TMhelix:263-285;inside:286-310;	gene0889	310
gene0893	295	1	20.6212	20.6169	0.81853	YES	inside:1-20;TMhelix:21-43;outside:44-295;	gene0893	295	1	20.6212	20.6169	0.81853	YES	inside:1-20;TMhelix:21-43;outside:44-295;	gene0893	295	1	20.6212	20.6169	0.81853	YES	inside:1-20;TMhelix:21-43;outside:44-295;	gene0893	295	1	20.6212	20.6169	0.81853	YES	inside:1-20;TMhelix:21-43;outside:44-295;	gene0893	295	1	20.6212	20.6169	0.81853	YES	inside:1-20;TMhelix:21-43;outside:44-295;	gene0893	295	1	20.6212	20.6169	0.81853	YES	inside:1-20;TMhelix:21-43;outside:44-295;	gene0893	295
gene0894	178	1	24.0239	9.49633	0.98291	NO	inside:1-50;TMhelix:51-73;outside:74-178;	gene0894	178	1	24.0239	9.49633	0.98291	NO	inside:1-50;TMhelix:51-73;outside:74-178;	gene0894	178	1	24.0239	9.49633	0.98291	NO	inside:1-50;TMhelix:51-73;outside:74-178;	gene0894	178	1	24.0239	9.49633	0.98291	NO	inside:1-50;TMhelix:51-73;outside:74-178;	gene0894	178	1	24.0239	9.49633	0.98291	NO	inside:1-50;TMhelix:51-73;outside:74-178;	gene0894	178	1	24.0239	9.49633	0.98291	NO	inside:1-50;TMhelix:51-73;outside:74-178;	gene0894	178
gene0896	136	4	84.2274	32.2944	0.99811	YES	inside:1-12;TMhelix:13-35;outside:36-49;TMhelix:50-72;inside:73-76;TMhelix:77-96;outside:97-115;TMhelix:116-133;inside:134-136;	gene0896	136	4	84.2274	32.2944	0.99811	YES	inside:1-12;TMhelix:13-35;outside:36-49;TMhelix:50-72;inside:73-76;TMhelix:77-96;outside:97-115;TMhelix:116-133;inside:134-136;	gene0896	136	4	84.2274	32.2944	0.99811	YES	inside:1-12;TMhelix:13-35;outside:36-49;TMhelix:50-72;inside:73-76;TMhelix:77-96;outside:97-115;TMhelix:116-133;inside:134-136;	gene0896	136	4	84.2274	32.2944	0.99811	YES	inside:1-12;TMhelix:13-35;outside:36-49;TMhelix:50-72;inside:73-76;TMhelix:77-96;outside:97-115;TMhelix:116-133;inside:134-136;	gene0896	136	4	84.2274	32.2944	0.99811	YES	inside:1-12;TMhelix:13-35;outside:36-49;TMhelix:50-72;inside:73-76;TMhelix:77-96;outside:97-115;TMhelix:116-133;inside:134-136;	gene0896	136	4	84.2274	32.2944	0.99811	YES	inside:1-12;TMhelix:13-35;outside:36-49;TMhelix:50-72;inside:73-76;TMhelix:77-96;outside:97-115;TMhelix:116-133;inside:134-136;	gene0896	136
gene0897	518	11	276.353	18.2957	0.73023	YES	outside:1-59;TMhelix:60-79;inside:80-85;TMhelix:86-105;outside:106-114;TMhelix:115-137;inside:138-149;TMhelix:150-169;outside:170-178;TMhelix:179-200;inside:201-220;TMhelix:221-240;outside:241-249;TMhelix:250-272;inside:273-292;TMhelix:293-315;outside:316-329;TMhelix:330-352;inside:353-358;TMhelix:359-381;outside:382-490;TMhelix:491-513;inside:514-518;	gene0897	518	11	276.353	18.2957	0.73023	YES	outside:1-59;TMhelix:60-79;inside:80-85;TMhelix:86-105;outside:106-114;TMhelix:115-137;inside:138-149;TMhelix:150-169;outside:170-178;TMhelix:179-200;inside:201-220;TMhelix:221-240;outside:241-249;TMhelix:250-272;inside:273-292;TMhelix:293-315;outside:316-329;TMhelix:330-352;inside:353-358;TMhelix:359-381;outside:382-490;TMhelix:491-513;inside:514-518;	gene0897	518	11	276.353	18.2957	0.73023	YES	outside:1-59;TMhelix:60-79;inside:80-85;TMhelix:86-105;outside:106-114;TMhelix:115-137;inside:138-149;TMhelix:150-169;outside:170-178;TMhelix:179-200;inside:201-220;TMhelix:221-240;outside:241-249;TMhelix:250-272;inside:273-292;TMhelix:293-315;outside:316-329;TMhelix:330-352;inside:353-358;TMhelix:359-381;outside:382-490;TMhelix:491-513;inside:514-518;	gene0897	518	11	276.353	18.2957	0.73023	YES	outside:1-59;TMhelix:60-79;inside:80-85;TMhelix:86-105;outside:106-114;TMhelix:115-137;inside:138-149;TMhelix:150-169;outside:170-178;TMhelix:179-200;inside:201-220;TMhelix:221-240;outside:241-249;TMhelix:250-272;inside:273-292;TMhelix:293-315;outside:316-329;TMhelix:330-352;inside:353-358;TMhelix:359-381;outside:382-490;TMhelix:491-513;inside:514-518;	gene0897	518	11	276.353	18.2957	0.73023	YES	outside:1-59;TMhelix:60-79;inside:80-85;TMhelix:86-105;outside:106-114;TMhelix:115-137;inside:138-149;TMhelix:150-169;outside:170-178;TMhelix:179-200;inside:201-220;TMhelix:221-240;outside:241-249;TMhelix:250-272;inside:273-292;TMhelix:293-315;outside:316-329;TMhelix:330-352;inside:353-358;TMhelix:359-381;outside:382-490;TMhelix:491-513;inside:514-518;	gene0897	518	11	276.353	18.2957	0.73023	YES	outside:1-59;TMhelix:60-79;inside:80-85;TMhelix:86-105;outside:106-114;TMhelix:115-137;inside:138-149;TMhelix:150-169;outside:170-178;TMhelix:179-200;inside:201-220;TMhelix:221-240;outside:241-249;TMhelix:250-272;inside:273-292;TMhelix:293-315;outside:316-329;TMhelix:330-352;inside:353-358;TMhelix:359-381;outside:382-490;TMhelix:491-513;inside:514-518;	gene0897	518
gene0909	70	1	22.7248	21.6396	0.83214	YES	inside:1-29;TMhelix:30-52;outside:53-70;	gene0909	70	1	22.7248	21.6396	0.83214	YES	inside:1-29;TMhelix:30-52;outside:53-70;	gene0909	70	1	22.7248	21.6396	0.83214	YES	inside:1-29;TMhelix:30-52;outside:53-70;	gene0909	70	1	22.7248	21.6396	0.83214	YES	inside:1-29;TMhelix:30-52;outside:53-70;	gene0909	70	1	22.7248	21.6396	0.83214	YES	inside:1-29;TMhelix:30-52;outside:53-70;	gene0909	70	1	22.7248	21.6396	0.83214	YES	inside:1-29;TMhelix:30-52;outside:53-70;	gene0909	70
gene0910	206	4	86.6592	38.8658	0.72248	YES	inside:1-6;TMhelix:7-29;outside:30-43;TMhelix:44-63;inside:64-74;TMhelix:75-94;outside:95-152;TMhelix:153-175;inside:176-206;	gene0910	206	4	86.6592	38.8658	0.72248	YES	inside:1-6;TMhelix:7-29;outside:30-43;TMhelix:44-63;inside:64-74;TMhelix:75-94;outside:95-152;TMhelix:153-175;inside:176-206;	gene0910	206	4	86.6592	38.8658	0.72248	YES	inside:1-6;TMhelix:7-29;outside:30-43;TMhelix:44-63;inside:64-74;TMhelix:75-94;outside:95-152;TMhelix:153-175;inside:176-206;	gene0910	206	4	86.6592	38.8658	0.72248	YES	inside:1-6;TMhelix:7-29;outside:30-43;TMhelix:44-63;inside:64-74;TMhelix:75-94;outside:95-152;TMhelix:153-175;inside:176-206;	gene0910	206	4	86.6592	38.8658	0.72248	YES	inside:1-6;TMhelix:7-29;outside:30-43;TMhelix:44-63;inside:64-74;TMhelix:75-94;outside:95-152;TMhelix:153-175;inside:176-206;	gene0910	206	4	86.6592	38.8658	0.72248	YES	inside:1-6;TMhelix:7-29;outside:30-43;TMhelix:44-63;inside:64-74;TMhelix:75-94;outside:95-152;TMhelix:153-175;inside:176-206;	gene0910	206
gene0917	191	1	20.9939	20.9561	0.72382	YES	inside:1-6;TMhelix:7-29;outside:30-191;	gene0917	191	1	20.9939	20.9561	0.72382	YES	inside:1-6;TMhelix:7-29;outside:30-191;	gene0917	191	1	20.9939	20.9561	0.72382	YES	inside:1-6;TMhelix:7-29;outside:30-191;	gene0917	191	1	20.9939	20.9561	0.72382	YES	inside:1-6;TMhelix:7-29;outside:30-191;	gene0917	191	1	20.9939	20.9561	0.72382	YES	inside:1-6;TMhelix:7-29;outside:30-191;	gene0917	191	1	20.9939	20.9561	0.72382	YES	inside:1-6;TMhelix:7-29;outside:30-191;	gene0917	191
gene0918	173	5	94.5108	20.1866	0.56472	YES	outside:1-21;TMhelix:22-44;inside:45-56;TMhelix:57-79;outside:80-82;TMhelix:83-100;inside:101-108;TMhelix:109-131;outside:132-145;TMhelix:146-165;inside:166-173;	gene0918	173	5	94.5108	20.1866	0.56472	YES	outside:1-21;TMhelix:22-44;inside:45-56;TMhelix:57-79;outside:80-82;TMhelix:83-100;inside:101-108;TMhelix:109-131;outside:132-145;TMhelix:146-165;inside:166-173;	gene0918	173	5	94.5108	20.1866	0.56472	YES	outside:1-21;TMhelix:22-44;inside:45-56;TMhelix:57-79;outside:80-82;TMhelix:83-100;inside:101-108;TMhelix:109-131;outside:132-145;TMhelix:146-165;inside:166-173;	gene0918	173	5	94.5108	20.1866	0.56472	YES	outside:1-21;TMhelix:22-44;inside:45-56;TMhelix:57-79;outside:80-82;TMhelix:83-100;inside:101-108;TMhelix:109-131;outside:132-145;TMhelix:146-165;inside:166-173;	gene0918	173	5	94.5108	20.1866	0.56472	YES	outside:1-21;TMhelix:22-44;inside:45-56;TMhelix:57-79;outside:80-82;TMhelix:83-100;inside:101-108;TMhelix:109-131;outside:132-145;TMhelix:146-165;inside:166-173;	gene0918	173	5	94.5108	20.1866	0.56472	YES	outside:1-21;TMhelix:22-44;inside:45-56;TMhelix:57-79;outside:80-82;TMhelix:83-100;inside:101-108;TMhelix:109-131;outside:132-145;TMhelix:146-165;inside:166-173;	gene0918	173
gene0921	655	4	98.0499	0.02738	0.49809	NO	outside:1-78;TMhelix:79-98;inside:99-104;TMhelix:105-127;outside:128-146;TMhelix:147-169;inside:170-173;TMhelix:174-196;outside:197-655;	gene0921	655	4	98.0499	0.02738	0.49809	NO	outside:1-78;TMhelix:79-98;inside:99-104;TMhelix:105-127;outside:128-146;TMhelix:147-169;inside:170-173;TMhelix:174-196;outside:197-655;	gene0921	655	4	98.0499	0.02738	0.49809	NO	outside:1-78;TMhelix:79-98;inside:99-104;TMhelix:105-127;outside:128-146;TMhelix:147-169;inside:170-173;TMhelix:174-196;outside:197-655;	gene0921	655	4	98.0499	0.02738	0.49809	NO	outside:1-78;TMhelix:79-98;inside:99-104;TMhelix:105-127;outside:128-146;TMhelix:147-169;inside:170-173;TMhelix:174-196;outside:197-655;	gene0921	655	4	98.0499	0.02738	0.49809	NO	outside:1-78;TMhelix:79-98;inside:99-104;TMhelix:105-127;outside:128-146;TMhelix:147-169;inside:170-173;TMhelix:174-196;outside:197-655;	gene0921	655	4	98.0499	0.02738	0.49809	NO	outside:1-78;TMhelix:79-98;inside:99-104;TMhelix:105-127;outside:128-146;TMhelix:147-169;inside:170-173;TMhelix:174-196;outside:197-655;	gene0921	655
gene0926	447	7	142.851	20.9067	0.00525	YES	outside:1-26;TMhelix:27-49;inside:50-68;TMhelix:69-91;outside:92-95;TMhelix:96-118;inside:119-138;TMhelix:139-161;outside:162-175;TMhelix:176-198;inside:199-217;TMhelix:218-240;outside:241-243;TMhelix:244-262;inside:263-447;	gene0926	447	7	142.851	20.9067	0.00525	YES	outside:1-26;TMhelix:27-49;inside:50-68;TMhelix:69-91;outside:92-95;TMhelix:96-118;inside:119-138;TMhelix:139-161;outside:162-175;TMhelix:176-198;inside:199-217;TMhelix:218-240;outside:241-243;TMhelix:244-262;inside:263-447;	gene0926	447	7	142.851	20.9067	0.00525	YES	outside:1-26;TMhelix:27-49;inside:50-68;TMhelix:69-91;outside:92-95;TMhelix:96-118;inside:119-138;TMhelix:139-161;outside:162-175;TMhelix:176-198;inside:199-217;TMhelix:218-240;outside:241-243;TMhelix:244-262;inside:263-447;	gene0926	447	7	142.851	20.9067	0.00525	YES	outside:1-26;TMhelix:27-49;inside:50-68;TMhelix:69-91;outside:92-95;TMhelix:96-118;inside:119-138;TMhelix:139-161;outside:162-175;TMhelix:176-198;inside:199-217;TMhelix:218-240;outside:241-243;TMhelix:244-262;inside:263-447;	gene0926	447	7	142.851	20.9067	0.00525	YES	outside:1-26;TMhelix:27-49;inside:50-68;TMhelix:69-91;outside:92-95;TMhelix:96-118;inside:119-138;TMhelix:139-161;outside:162-175;TMhelix:176-198;inside:199-217;TMhelix:218-240;outside:241-243;TMhelix:244-262;inside:263-447;	gene0926	447	7	142.851	20.9067	0.00525	YES	outside:1-26;TMhelix:27-49;inside:50-68;TMhelix:69-91;outside:92-95;TMhelix:96-118;inside:119-138;TMhelix:139-161;outside:162-175;TMhelix:176-198;inside:199-217;TMhelix:218-240;outside:241-243;TMhelix:244-262;inside:263-447;	gene0926	447
gene0927	398	2	53.4923	22.9568	0.00365	YES	outside:1-19;TMhelix:20-42;inside:43-145;TMhelix:146-168;outside:169-398;	gene0927	398	2	53.4923	22.9568	0.00365	YES	outside:1-19;TMhelix:20-42;inside:43-145;TMhelix:146-168;outside:169-398;	gene0927	398	2	53.4923	22.9568	0.00365	YES	outside:1-19;TMhelix:20-42;inside:43-145;TMhelix:146-168;outside:169-398;	gene0927	398	2	53.4923	22.9568	0.00365	YES	outside:1-19;TMhelix:20-42;inside:43-145;TMhelix:146-168;outside:169-398;	gene0927	398	2	53.4923	22.9568	0.00365	YES	outside:1-19;TMhelix:20-42;inside:43-145;TMhelix:146-168;outside:169-398;	gene0927	398	2	53.4923	22.9568	0.00365	YES	outside:1-19;TMhelix:20-42;inside:43-145;TMhelix:146-168;outside:169-398;	gene0927	398
gene0937	311	8	175.525	26.1575	0.85314	YES	inside:1-12;TMhelix:13-35;outside:36-66;TMhelix:67-89;inside:90-101;TMhelix:102-124;outside:125-152;TMhelix:153-170;inside:171-196;TMhelix:197-219;outside:220-223;TMhelix:224-246;inside:247-247;TMhelix:248-270;outside:271-284;TMhelix:285-302;inside:303-311;	gene0937	311	8	175.525	26.1575	0.85314	YES	inside:1-12;TMhelix:13-35;outside:36-66;TMhelix:67-89;inside:90-101;TMhelix:102-124;outside:125-152;TMhelix:153-170;inside:171-196;TMhelix:197-219;outside:220-223;TMhelix:224-246;inside:247-247;TMhelix:248-270;outside:271-284;TMhelix:285-302;inside:303-311;	gene0937	311	8	175.525	26.1575	0.85314	YES	inside:1-12;TMhelix:13-35;outside:36-66;TMhelix:67-89;inside:90-101;TMhelix:102-124;outside:125-152;TMhelix:153-170;inside:171-196;TMhelix:197-219;outside:220-223;TMhelix:224-246;inside:247-247;TMhelix:248-270;outside:271-284;TMhelix:285-302;inside:303-311;	gene0937	311	8	175.525	26.1575	0.85314	YES	inside:1-12;TMhelix:13-35;outside:36-66;TMhelix:67-89;inside:90-101;TMhelix:102-124;outside:125-152;TMhelix:153-170;inside:171-196;TMhelix:197-219;outside:220-223;TMhelix:224-246;inside:247-247;TMhelix:248-270;outside:271-284;TMhelix:285-302;inside:303-311;	gene0937	311	8	175.525	26.1575	0.85314	YES	inside:1-12;TMhelix:13-35;outside:36-66;TMhelix:67-89;inside:90-101;TMhelix:102-124;outside:125-152;TMhelix:153-170;inside:171-196;TMhelix:197-219;outside:220-223;TMhelix:224-246;inside:247-247;TMhelix:248-270;outside:271-284;TMhelix:285-302;inside:303-311;	gene0937	311	8	175.525	26.1575	0.85314	YES	inside:1-12;TMhelix:13-35;outside:36-66;TMhelix:67-89;inside:90-101;TMhelix:102-124;outside:125-152;TMhelix:153-170;inside:171-196;TMhelix:197-219;outside:220-223;TMhelix:224-246;inside:247-247;TMhelix:248-270;outside:271-284;TMhelix:285-302;inside:303-311;	gene0937	311
gene0938	378	8	180.721	37.1721	0.94529	YES	inside:1-18;TMhelix:19-41;outside:42-45;TMhelix:46-65;inside:66-69;TMhelix:70-92;outside:93-106;TMhelix:107-129;inside:130-137;TMhelix:138-155;outside:156-196;TMhelix:197-216;inside:217-248;TMhelix:249-271;outside:272-285;TMhelix:286-308;inside:309-378;	gene0938	378	8	180.721	37.1721	0.94529	YES	inside:1-18;TMhelix:19-41;outside:42-45;TMhelix:46-65;inside:66-69;TMhelix:70-92;outside:93-106;TMhelix:107-129;inside:130-137;TMhelix:138-155;outside:156-196;TMhelix:197-216;inside:217-248;TMhelix:249-271;outside:272-285;TMhelix:286-308;inside:309-378;	gene0938	378	8	180.721	37.1721	0.94529	YES	inside:1-18;TMhelix:19-41;outside:42-45;TMhelix:46-65;inside:66-69;TMhelix:70-92;outside:93-106;TMhelix:107-129;inside:130-137;TMhelix:138-155;outside:156-196;TMhelix:197-216;inside:217-248;TMhelix:249-271;outside:272-285;TMhelix:286-308;inside:309-378;	gene0938	378	8	180.721	37.1721	0.94529	YES	inside:1-18;TMhelix:19-41;outside:42-45;TMhelix:46-65;inside:66-69;TMhelix:70-92;outside:93-106;TMhelix:107-129;inside:130-137;TMhelix:138-155;outside:156-196;TMhelix:197-216;inside:217-248;TMhelix:249-271;outside:272-285;TMhelix:286-308;inside:309-378;	gene0938	378	8	180.721	37.1721	0.94529	YES	inside:1-18;TMhelix:19-41;outside:42-45;TMhelix:46-65;inside:66-69;TMhelix:70-92;outside:93-106;TMhelix:107-129;inside:130-137;TMhelix:138-155;outside:156-196;TMhelix:197-216;inside:217-248;TMhelix:249-271;outside:272-285;TMhelix:286-308;inside:309-378;	gene0938	378	8	180.721	37.1721	0.94529	YES	inside:1-18;TMhelix:19-41;outside:42-45;TMhelix:46-65;inside:66-69;TMhelix:70-92;outside:93-106;TMhelix:107-129;inside:130-137;TMhelix:138-155;outside:156-196;TMhelix:197-216;inside:217-248;TMhelix:249-271;outside:272-285;TMhelix:286-308;inside:309-378;	gene0938	378
gene0945	528	1	26.9817	2.95811	0.14311	NO	outside:1-322;TMhelix:323-342;inside:343-528;	gene0945	528	1	26.9817	2.95811	0.14311	NO	outside:1-322;TMhelix:323-342;inside:343-528;	gene0945	528	1	26.9817	2.95811	0.14311	NO	outside:1-322;TMhelix:323-342;inside:343-528;	gene0945	528	1	26.9817	2.95811	0.14311	NO	outside:1-322;TMhelix:323-342;inside:343-528;	gene0945	528	1	26.9817	2.95811	0.14311	NO	outside:1-322;TMhelix:323-342;inside:343-528;	gene0945	528	1	26.9817	2.95811	0.14311	NO	outside:1-322;TMhelix:323-342;inside:343-528;	gene0945	528
gene0946	599	11	235.811	23.4396	0.99025	YES	inside:1-19;TMhelix:20-42;outside:43-61;TMhelix:62-84;inside:85-122;TMhelix:123-145;outside:146-164;TMhelix:165-187;inside:188-199;TMhelix:200-217;outside:218-226;TMhelix:227-249;inside:250-269;TMhelix:270-287;outside:288-306;TMhelix:307-329;inside:330-333;TMhelix:334-356;outside:357-365;TMhelix:366-388;inside:389-394;TMhelix:395-417;outside:418-599;	gene0946	599	11	235.811	23.4396	0.99025	YES	inside:1-19;TMhelix:20-42;outside:43-61;TMhelix:62-84;inside:85-122;TMhelix:123-145;outside:146-164;TMhelix:165-187;inside:188-199;TMhelix:200-217;outside:218-226;TMhelix:227-249;inside:250-269;TMhelix:270-287;outside:288-306;TMhelix:307-329;inside:330-333;TMhelix:334-356;outside:357-365;TMhelix:366-388;inside:389-394;TMhelix:395-417;outside:418-599;	gene0946	599	11	235.811	23.4396	0.99025	YES	inside:1-19;TMhelix:20-42;outside:43-61;TMhelix:62-84;inside:85-122;TMhelix:123-145;outside:146-164;TMhelix:165-187;inside:188-199;TMhelix:200-217;outside:218-226;TMhelix:227-249;inside:250-269;TMhelix:270-287;outside:288-306;TMhelix:307-329;inside:330-333;TMhelix:334-356;outside:357-365;TMhelix:366-388;inside:389-394;TMhelix:395-417;outside:418-599;	gene0946	599	11	235.811	23.4396	0.99025	YES	inside:1-19;TMhelix:20-42;outside:43-61;TMhelix:62-84;inside:85-122;TMhelix:123-145;outside:146-164;TMhelix:165-187;inside:188-199;TMhelix:200-217;outside:218-226;TMhelix:227-249;inside:250-269;TMhelix:270-287;outside:288-306;TMhelix:307-329;inside:330-333;TMhelix:334-356;outside:357-365;TMhelix:366-388;inside:389-394;TMhelix:395-417;outside:418-599;	gene0946	599	11	235.811	23.4396	0.99025	YES	inside:1-19;TMhelix:20-42;outside:43-61;TMhelix:62-84;inside:85-122;TMhelix:123-145;outside:146-164;TMhelix:165-187;inside:188-199;TMhelix:200-217;outside:218-226;TMhelix:227-249;inside:250-269;TMhelix:270-287;outside:288-306;TMhelix:307-329;inside:330-333;TMhelix:334-356;outside:357-365;TMhelix:366-388;inside:389-394;TMhelix:395-417;outside:418-599;	gene0946	599	11	235.811	23.4396	0.99025	YES	inside:1-19;TMhelix:20-42;outside:43-61;TMhelix:62-84;inside:85-122;TMhelix:123-145;outside:146-164;TMhelix:165-187;inside:188-199;TMhelix:200-217;outside:218-226;TMhelix:227-249;inside:250-269;TMhelix:270-287;outside:288-306;TMhelix:307-329;inside:330-333;TMhelix:334-356;outside:357-365;TMhelix:366-388;inside:389-394;TMhelix:395-417;outside:418-599;	gene0946	599
gene0950	389	1	17.2342	17.2133	0.91246	YES	inside:1-6;TMhelix:7-24;outside:25-389;	gene0950	389	1	17.2342	17.2133	0.91246	YES	inside:1-6;TMhelix:7-24;outside:25-389;	gene0950	389	1	17.2342	17.2133	0.91246	YES	inside:1-6;TMhelix:7-24;outside:25-389;	gene0950	389	1	17.2342	17.2133	0.91246	YES	inside:1-6;TMhelix:7-24;outside:25-389;	gene0950	389	1	17.2342	17.2133	0.91246	YES	inside:1-6;TMhelix:7-24;outside:25-389;	gene0950	389	1	17.2342	17.2133	0.91246	YES	inside:1-6;TMhelix:7-24;outside:25-389;	gene0950	389
gene0952	257	7	148.825	40.9053	0.92545	YES	inside:1-6;TMhelix:7-26;outside:27-29;TMhelix:30-52;inside:53-70;TMhelix:71-93;outside:94-102;TMhelix:103-121;inside:122-141;TMhelix:142-164;outside:165-183;TMhelix:184-206;inside:207-212;TMhelix:213-230;outside:231-257;	gene0952	257	7	148.825	40.9053	0.92545	YES	inside:1-6;TMhelix:7-26;outside:27-29;TMhelix:30-52;inside:53-70;TMhelix:71-93;outside:94-102;TMhelix:103-121;inside:122-141;TMhelix:142-164;outside:165-183;TMhelix:184-206;inside:207-212;TMhelix:213-230;outside:231-257;	gene0952	257	7	148.825	40.9053	0.92545	YES	inside:1-6;TMhelix:7-26;outside:27-29;TMhelix:30-52;inside:53-70;TMhelix:71-93;outside:94-102;TMhelix:103-121;inside:122-141;TMhelix:142-164;outside:165-183;TMhelix:184-206;inside:207-212;TMhelix:213-230;outside:231-257;	gene0952	257	7	148.825	40.9053	0.92545	YES	inside:1-6;TMhelix:7-26;outside:27-29;TMhelix:30-52;inside:53-70;TMhelix:71-93;outside:94-102;TMhelix:103-121;inside:122-141;TMhelix:142-164;outside:165-183;TMhelix:184-206;inside:207-212;TMhelix:213-230;outside:231-257;	gene0952	257	7	148.825	40.9053	0.92545	YES	inside:1-6;TMhelix:7-26;outside:27-29;TMhelix:30-52;inside:53-70;TMhelix:71-93;outside:94-102;TMhelix:103-121;inside:122-141;TMhelix:142-164;outside:165-183;TMhelix:184-206;inside:207-212;TMhelix:213-230;outside:231-257;	gene0952	257	7	148.825	40.9053	0.92545	YES	inside:1-6;TMhelix:7-26;outside:27-29;TMhelix:30-52;inside:53-70;TMhelix:71-93;outside:94-102;TMhelix:103-121;inside:122-141;TMhelix:142-164;outside:165-183;TMhelix:184-206;inside:207-212;TMhelix:213-230;outside:231-257;	gene0952	257
gene0961	401	6	126.351	22.6689	0.99409	YES	inside:1-12;TMhelix:13-35;outside:36-65;TMhelix:66-83;inside:84-103;TMhelix:104-126;outside:127-317;TMhelix:318-337;inside:338-343;TMhelix:344-361;outside:362-375;TMhelix:376-398;inside:399-401;	gene0961	401	6	126.351	22.6689	0.99409	YES	inside:1-12;TMhelix:13-35;outside:36-65;TMhelix:66-83;inside:84-103;TMhelix:104-126;outside:127-317;TMhelix:318-337;inside:338-343;TMhelix:344-361;outside:362-375;TMhelix:376-398;inside:399-401;	gene0961	401	6	126.351	22.6689	0.99409	YES	inside:1-12;TMhelix:13-35;outside:36-65;TMhelix:66-83;inside:84-103;TMhelix:104-126;outside:127-317;TMhelix:318-337;inside:338-343;TMhelix:344-361;outside:362-375;TMhelix:376-398;inside:399-401;	gene0961	401	6	126.351	22.6689	0.99409	YES	inside:1-12;TMhelix:13-35;outside:36-65;TMhelix:66-83;inside:84-103;TMhelix:104-126;outside:127-317;TMhelix:318-337;inside:338-343;TMhelix:344-361;outside:362-375;TMhelix:376-398;inside:399-401;	gene0961	401	6	126.351	22.6689	0.99409	YES	inside:1-12;TMhelix:13-35;outside:36-65;TMhelix:66-83;inside:84-103;TMhelix:104-126;outside:127-317;TMhelix:318-337;inside:338-343;TMhelix:344-361;outside:362-375;TMhelix:376-398;inside:399-401;	gene0961	401	6	126.351	22.6689	0.99409	YES	inside:1-12;TMhelix:13-35;outside:36-65;TMhelix:66-83;inside:84-103;TMhelix:104-126;outside:127-317;TMhelix:318-337;inside:338-343;TMhelix:344-361;outside:362-375;TMhelix:376-398;inside:399-401;	gene0961	401
gene0962	372	6	134.777	32.5923	0.79815	YES	outside:1-12;TMhelix:13-35;inside:36-47;TMhelix:48-70;outside:71-101;TMhelix:102-124;inside:125-266;TMhelix:267-289;outside:290-298;TMhelix:299-321;inside:322-327;TMhelix:328-350;outside:351-372;	gene0962	372	6	134.777	32.5923	0.79815	YES	outside:1-12;TMhelix:13-35;inside:36-47;TMhelix:48-70;outside:71-101;TMhelix:102-124;inside:125-266;TMhelix:267-289;outside:290-298;TMhelix:299-321;inside:322-327;TMhelix:328-350;outside:351-372;	gene0962	372	6	134.777	32.5923	0.79815	YES	outside:1-12;TMhelix:13-35;inside:36-47;TMhelix:48-70;outside:71-101;TMhelix:102-124;inside:125-266;TMhelix:267-289;outside:290-298;TMhelix:299-321;inside:322-327;TMhelix:328-350;outside:351-372;	gene0962	372	6	134.777	32.5923	0.79815	YES	outside:1-12;TMhelix:13-35;inside:36-47;TMhelix:48-70;outside:71-101;TMhelix:102-124;inside:125-266;TMhelix:267-289;outside:290-298;TMhelix:299-321;inside:322-327;TMhelix:328-350;outside:351-372;	gene0962	372	6	134.777	32.5923	0.79815	YES	outside:1-12;TMhelix:13-35;inside:36-47;TMhelix:48-70;outside:71-101;TMhelix:102-124;inside:125-266;TMhelix:267-289;outside:290-298;TMhelix:299-321;inside:322-327;TMhelix:328-350;outside:351-372;	gene0962	372	6	134.777	32.5923	0.79815	YES	outside:1-12;TMhelix:13-35;inside:36-47;TMhelix:48-70;outside:71-101;TMhelix:102-124;inside:125-266;TMhelix:267-289;outside:290-298;TMhelix:299-321;inside:322-327;TMhelix:328-350;outside:351-372;	gene0962	372
gene0968	303	7	140.52	22.8771	0.00112	YES	outside:1-16;TMhelix:17-39;inside:40-59;TMhelix:60-79;outside:80-93;TMhelix:94-116;inside:117-128;TMhelix:129-146;outside:147-204;TMhelix:205-224;inside:225-230;TMhelix:231-248;outside:249-267;TMhelix:268-287;inside:288-303;	gene0968	303	7	140.52	22.8771	0.00112	YES	outside:1-16;TMhelix:17-39;inside:40-59;TMhelix:60-79;outside:80-93;TMhelix:94-116;inside:117-128;TMhelix:129-146;outside:147-204;TMhelix:205-224;inside:225-230;TMhelix:231-248;outside:249-267;TMhelix:268-287;inside:288-303;	gene0968	303	7	140.52	22.8771	0.00112	YES	outside:1-16;TMhelix:17-39;inside:40-59;TMhelix:60-79;outside:80-93;TMhelix:94-116;inside:117-128;TMhelix:129-146;outside:147-204;TMhelix:205-224;inside:225-230;TMhelix:231-248;outside:249-267;TMhelix:268-287;inside:288-303;	gene0968	303	7	140.52	22.8771	0.00112	YES	outside:1-16;TMhelix:17-39;inside:40-59;TMhelix:60-79;outside:80-93;TMhelix:94-116;inside:117-128;TMhelix:129-146;outside:147-204;TMhelix:205-224;inside:225-230;TMhelix:231-248;outside:249-267;TMhelix:268-287;inside:288-303;	gene0968	303	7	140.52	22.8771	0.00112	YES	outside:1-16;TMhelix:17-39;inside:40-59;TMhelix:60-79;outside:80-93;TMhelix:94-116;inside:117-128;TMhelix:129-146;outside:147-204;TMhelix:205-224;inside:225-230;TMhelix:231-248;outside:249-267;TMhelix:268-287;inside:288-303;	gene0968	303	7	140.52	22.8771	0.00112	YES	outside:1-16;TMhelix:17-39;inside:40-59;TMhelix:60-79;outside:80-93;TMhelix:94-116;inside:117-128;TMhelix:129-146;outside:147-204;TMhelix:205-224;inside:225-230;TMhelix:231-248;outside:249-267;TMhelix:268-287;inside:288-303;	gene0968	303
gene0976	335	8	185.855	23.89	0.80539	YES	inside:1-12;TMhelix:13-35;outside:36-64;TMhelix:65-87;inside:88-93;TMhelix:94-113;outside:114-116;TMhelix:117-139;inside:140-154;TMhelix:155-177;outside:178-199;TMhelix:200-222;inside:223-242;TMhelix:243-265;outside:266-306;TMhelix:307-329;inside:330-335;	gene0976	335	8	185.855	23.89	0.80539	YES	inside:1-12;TMhelix:13-35;outside:36-64;TMhelix:65-87;inside:88-93;TMhelix:94-113;outside:114-116;TMhelix:117-139;inside:140-154;TMhelix:155-177;outside:178-199;TMhelix:200-222;inside:223-242;TMhelix:243-265;outside:266-306;TMhelix:307-329;inside:330-335;	gene0976	335	8	185.855	23.89	0.80539	YES	inside:1-12;TMhelix:13-35;outside:36-64;TMhelix:65-87;inside:88-93;TMhelix:94-113;outside:114-116;TMhelix:117-139;inside:140-154;TMhelix:155-177;outside:178-199;TMhelix:200-222;inside:223-242;TMhelix:243-265;outside:266-306;TMhelix:307-329;inside:330-335;	gene0976	335	8	185.855	23.89	0.80539	YES	inside:1-12;TMhelix:13-35;outside:36-64;TMhelix:65-87;inside:88-93;TMhelix:94-113;outside:114-116;TMhelix:117-139;inside:140-154;TMhelix:155-177;outside:178-199;TMhelix:200-222;inside:223-242;TMhelix:243-265;outside:266-306;TMhelix:307-329;inside:330-335;	gene0976	335	8	185.855	23.89	0.80539	YES	inside:1-12;TMhelix:13-35;outside:36-64;TMhelix:65-87;inside:88-93;TMhelix:94-113;outside:114-116;TMhelix:117-139;inside:140-154;TMhelix:155-177;outside:178-199;TMhelix:200-222;inside:223-242;TMhelix:243-265;outside:266-306;TMhelix:307-329;inside:330-335;	gene0976	335	8	185.855	23.89	0.80539	YES	inside:1-12;TMhelix:13-35;outside:36-64;TMhelix:65-87;inside:88-93;TMhelix:94-113;outside:114-116;TMhelix:117-139;inside:140-154;TMhelix:155-177;outside:178-199;TMhelix:200-222;inside:223-242;TMhelix:243-265;outside:266-306;TMhelix:307-329;inside:330-335;	gene0976	335
gene0979	258	6	123.975	25.5315	0.94128	YES	inside:1-40;TMhelix:41-60;outside:61-63;TMhelix:64-86;inside:87-115;TMhelix:116-138;outside:139-142;TMhelix:143-165;inside:166-193;TMhelix:194-216;outside:217-230;TMhelix:231-253;inside:254-258;	gene0979	258	6	123.975	25.5315	0.94128	YES	inside:1-40;TMhelix:41-60;outside:61-63;TMhelix:64-86;inside:87-115;TMhelix:116-138;outside:139-142;TMhelix:143-165;inside:166-193;TMhelix:194-216;outside:217-230;TMhelix:231-253;inside:254-258;	gene0979	258	6	123.975	25.5315	0.94128	YES	inside:1-40;TMhelix:41-60;outside:61-63;TMhelix:64-86;inside:87-115;TMhelix:116-138;outside:139-142;TMhelix:143-165;inside:166-193;TMhelix:194-216;outside:217-230;TMhelix:231-253;inside:254-258;	gene0979	258	6	123.975	25.5315	0.94128	YES	inside:1-40;TMhelix:41-60;outside:61-63;TMhelix:64-86;inside:87-115;TMhelix:116-138;outside:139-142;TMhelix:143-165;inside:166-193;TMhelix:194-216;outside:217-230;TMhelix:231-253;inside:254-258;	gene0979	258	6	123.975	25.5315	0.94128	YES	inside:1-40;TMhelix:41-60;outside:61-63;TMhelix:64-86;inside:87-115;TMhelix:116-138;outside:139-142;TMhelix:143-165;inside:166-193;TMhelix:194-216;outside:217-230;TMhelix:231-253;inside:254-258;	gene0979	258	6	123.975	25.5315	0.94128	YES	inside:1-40;TMhelix:41-60;outside:61-63;TMhelix:64-86;inside:87-115;TMhelix:116-138;outside:139-142;TMhelix:143-165;inside:166-193;TMhelix:194-216;outside:217-230;TMhelix:231-253;inside:254-258;	gene0979	258
gene0983	331	4	86.1341	16.7305	0.3602	YES	outside:1-3;TMhelix:4-26;inside:27-64;TMhelix:65-87;outside:88-167;TMhelix:168-190;inside:191-307;TMhelix:308-327;outside:328-331;	gene0983	331	4	86.1341	16.7305	0.3602	YES	outside:1-3;TMhelix:4-26;inside:27-64;TMhelix:65-87;outside:88-167;TMhelix:168-190;inside:191-307;TMhelix:308-327;outside:328-331;	gene0983	331	4	86.1341	16.7305	0.3602	YES	outside:1-3;TMhelix:4-26;inside:27-64;TMhelix:65-87;outside:88-167;TMhelix:168-190;inside:191-307;TMhelix:308-327;outside:328-331;	gene0983	331	4	86.1341	16.7305	0.3602	YES	outside:1-3;TMhelix:4-26;inside:27-64;TMhelix:65-87;outside:88-167;TMhelix:168-190;inside:191-307;TMhelix:308-327;outside:328-331;	gene0983	331	4	86.1341	16.7305	0.3602	YES	outside:1-3;TMhelix:4-26;inside:27-64;TMhelix:65-87;outside:88-167;TMhelix:168-190;inside:191-307;TMhelix:308-327;outside:328-331;	gene0983	331	4	86.1341	16.7305	0.3602	YES	outside:1-3;TMhelix:4-26;inside:27-64;TMhelix:65-87;outside:88-167;TMhelix:168-190;inside:191-307;TMhelix:308-327;outside:328-331;	gene0983	331
gene0987	90	2	43.1619	21.6018	0.99985	YES	inside:1-6;TMhelix:7-29;outside:30-59;TMhelix:60-82;inside:83-90;	gene0987	90	2	43.1619	21.6018	0.99985	YES	inside:1-6;TMhelix:7-29;outside:30-59;TMhelix:60-82;inside:83-90;	gene0987	90	2	43.1619	21.6018	0.99985	YES	inside:1-6;TMhelix:7-29;outside:30-59;TMhelix:60-82;inside:83-90;	gene0987	90	2	43.1619	21.6018	0.99985	YES	inside:1-6;TMhelix:7-29;outside:30-59;TMhelix:60-82;inside:83-90;	gene0987	90	2	43.1619	21.6018	0.99985	YES	inside:1-6;TMhelix:7-29;outside:30-59;TMhelix:60-82;inside:83-90;	gene0987	90	2	43.1619	21.6018	0.99985	YES	inside:1-6;TMhelix:7-29;outside:30-59;TMhelix:60-82;inside:83-90;	gene0987	90
gene0992	589	1	18.4563	18.4474	0.82681	YES	inside:1-12;TMhelix:13-35;outside:36-589;	gene0992	589	1	18.4563	18.4474	0.82681	YES	inside:1-12;TMhelix:13-35;outside:36-589;	gene0992	589	1	18.4563	18.4474	0.82681	YES	inside:1-12;TMhelix:13-35;outside:36-589;	gene0992	589	1	18.4563	18.4474	0.82681	YES	inside:1-12;TMhelix:13-35;outside:36-589;	gene0992	589	1	18.4563	18.4474	0.82681	YES	inside:1-12;TMhelix:13-35;outside:36-589;	gene0992	589	1	18.4563	18.4474	0.82681	YES	inside:1-12;TMhelix:13-35;outside:36-589;	gene0992	589
gene0993	1299	1	22.888	22.8196	0.99978	YES	inside:1-27;TMhelix:28-50;outside:51-1299;	gene0993	1299	1	22.888	22.8196	0.99978	YES	inside:1-27;TMhelix:28-50;outside:51-1299;	gene0993	1299	1	22.888	22.8196	0.99978	YES	inside:1-27;TMhelix:28-50;outside:51-1299;	gene0993	1299	1	22.888	22.8196	0.99978	YES	inside:1-27;TMhelix:28-50;outside:51-1299;	gene0993	1299	1	22.888	22.8196	0.99978	YES	inside:1-27;TMhelix:28-50;outside:51-1299;	gene0993	1299	1	22.888	22.8196	0.99978	YES	inside:1-27;TMhelix:28-50;outside:51-1299;	gene0993	1299
gene1006	384	5	113.461	4.24984	0.21431	NO	outside:1-117;TMhelix:118-140;inside:141-164;TMhelix:165-187;outside:188-212;TMhelix:213-230;inside:231-267;TMhelix:268-287;outside:288-306;TMhelix:307-329;inside:330-384;	gene1006	384	5	113.461	4.24984	0.21431	NO	outside:1-117;TMhelix:118-140;inside:141-164;TMhelix:165-187;outside:188-212;TMhelix:213-230;inside:231-267;TMhelix:268-287;outside:288-306;TMhelix:307-329;inside:330-384;	gene1006	384	5	113.461	4.24984	0.21431	NO	outside:1-117;TMhelix:118-140;inside:141-164;TMhelix:165-187;outside:188-212;TMhelix:213-230;inside:231-267;TMhelix:268-287;outside:288-306;TMhelix:307-329;inside:330-384;	gene1006	384	5	113.461	4.24984	0.21431	NO	outside:1-117;TMhelix:118-140;inside:141-164;TMhelix:165-187;outside:188-212;TMhelix:213-230;inside:231-267;TMhelix:268-287;outside:288-306;TMhelix:307-329;inside:330-384;	gene1006	384	5	113.461	4.24984	0.21431	NO	outside:1-117;TMhelix:118-140;inside:141-164;TMhelix:165-187;outside:188-212;TMhelix:213-230;inside:231-267;TMhelix:268-287;outside:288-306;TMhelix:307-329;inside:330-384;	gene1006	384	5	113.461	4.24984	0.21431	NO	outside:1-117;TMhelix:118-140;inside:141-164;TMhelix:165-187;outside:188-212;TMhelix:213-230;inside:231-267;TMhelix:268-287;outside:288-306;TMhelix:307-329;inside:330-384;	gene1006	384
gene1014	239	1	21.5885	0.00614	0.68187	NO	inside:1-94;TMhelix:95-117;outside:118-239;	gene1014	239	1	21.5885	0.00614	0.68187	NO	inside:1-94;TMhelix:95-117;outside:118-239;	gene1014	239	1	21.5885	0.00614	0.68187	NO	inside:1-94;TMhelix:95-117;outside:118-239;	gene1014	239	1	21.5885	0.00614	0.68187	NO	inside:1-94;TMhelix:95-117;outside:118-239;	gene1014	239	1	21.5885	0.00614	0.68187	NO	inside:1-94;TMhelix:95-117;outside:118-239;	gene1014	239	1	21.5885	0.00614	0.68187	NO	inside:1-94;TMhelix:95-117;outside:118-239;	gene1014	239
gene1021	397	2	44.1497	43.329	0.20739	YES	outside:1-3;TMhelix:4-26;inside:27-38;TMhelix:39-61;outside:62-397;	gene1021	397	2	44.1497	43.329	0.20739	YES	outside:1-3;TMhelix:4-26;inside:27-38;TMhelix:39-61;outside:62-397;	gene1021	397	2	44.1497	43.329	0.20739	YES	outside:1-3;TMhelix:4-26;inside:27-38;TMhelix:39-61;outside:62-397;	gene1021	397	2	44.1497	43.329	0.20739	YES	outside:1-3;TMhelix:4-26;inside:27-38;TMhelix:39-61;outside:62-397;	gene1021	397	2	44.1497	43.329	0.20739	YES	outside:1-3;TMhelix:4-26;inside:27-38;TMhelix:39-61;outside:62-397;	gene1021	397	2	44.1497	43.329	0.20739	YES	outside:1-3;TMhelix:4-26;inside:27-38;TMhelix:39-61;outside:62-397;	gene1021	397
gene1022	175	3	66.1364	20.9881	0.1208	YES	outside:1-40;TMhelix:41-60;inside:61-98;TMhelix:99-121;outside:122-135;TMhelix:136-158;inside:159-175;	gene1022	175	3	66.1364	20.9881	0.1208	YES	outside:1-40;TMhelix:41-60;inside:61-98;TMhelix:99-121;outside:122-135;TMhelix:136-158;inside:159-175;	gene1022	175	3	66.1364	20.9881	0.1208	YES	outside:1-40;TMhelix:41-60;inside:61-98;TMhelix:99-121;outside:122-135;TMhelix:136-158;inside:159-175;	gene1022	175	3	66.1364	20.9881	0.1208	YES	outside:1-40;TMhelix:41-60;inside:61-98;TMhelix:99-121;outside:122-135;TMhelix:136-158;inside:159-175;	gene1022	175	3	66.1364	20.9881	0.1208	YES	outside:1-40;TMhelix:41-60;inside:61-98;TMhelix:99-121;outside:122-135;TMhelix:136-158;inside:159-175;	gene1022	175	3	66.1364	20.9881	0.1208	YES	outside:1-40;TMhelix:41-60;inside:61-98;TMhelix:99-121;outside:122-135;TMhelix:136-158;inside:159-175;	gene1022	175
gene1024	442	12	259.019	18.4412	0.93027	YES	inside:1-30;TMhelix:31-48;outside:49-69;TMhelix:70-92;inside:93-104;TMhelix:105-127;outside:128-130;TMhelix:131-153;inside:154-159;TMhelix:160-182;outside:183-191;TMhelix:192-214;inside:215-259;TMhelix:260-282;outside:283-291;TMhelix:292-314;inside:315-326;TMhelix:327-346;outside:347-349;TMhelix:350-372;inside:373-383;TMhelix:384-406;outside:407-415;TMhelix:416-435;inside:436-442;	gene1024	442	12	259.019	18.4412	0.93027	YES	inside:1-30;TMhelix:31-48;outside:49-69;TMhelix:70-92;inside:93-104;TMhelix:105-127;outside:128-130;TMhelix:131-153;inside:154-159;TMhelix:160-182;outside:183-191;TMhelix:192-214;inside:215-259;TMhelix:260-282;outside:283-291;TMhelix:292-314;inside:315-326;TMhelix:327-346;outside:347-349;TMhelix:350-372;inside:373-383;TMhelix:384-406;outside:407-415;TMhelix:416-435;inside:436-442;	gene1024	442	12	259.019	18.4412	0.93027	YES	inside:1-30;TMhelix:31-48;outside:49-69;TMhelix:70-92;inside:93-104;TMhelix:105-127;outside:128-130;TMhelix:131-153;inside:154-159;TMhelix:160-182;outside:183-191;TMhelix:192-214;inside:215-259;TMhelix:260-282;outside:283-291;TMhelix:292-314;inside:315-326;TMhelix:327-346;outside:347-349;TMhelix:350-372;inside:373-383;TMhelix:384-406;outside:407-415;TMhelix:416-435;inside:436-442;	gene1024	442	12	259.019	18.4412	0.93027	YES	inside:1-30;TMhelix:31-48;outside:49-69;TMhelix:70-92;inside:93-104;TMhelix:105-127;outside:128-130;TMhelix:131-153;inside:154-159;TMhelix:160-182;outside:183-191;TMhelix:192-214;inside:215-259;TMhelix:260-282;outside:283-291;TMhelix:292-314;inside:315-326;TMhelix:327-346;outside:347-349;TMhelix:350-372;inside:373-383;TMhelix:384-406;outside:407-415;TMhelix:416-435;inside:436-442;	gene1024	442	12	259.019	18.4412	0.93027	YES	inside:1-30;TMhelix:31-48;outside:49-69;TMhelix:70-92;inside:93-104;TMhelix:105-127;outside:128-130;TMhelix:131-153;inside:154-159;TMhelix:160-182;outside:183-191;TMhelix:192-214;inside:215-259;TMhelix:260-282;outside:283-291;TMhelix:292-314;inside:315-326;TMhelix:327-346;outside:347-349;TMhelix:350-372;inside:373-383;TMhelix:384-406;outside:407-415;TMhelix:416-435;inside:436-442;	gene1024	442	12	259.019	18.4412	0.93027	YES	inside:1-30;TMhelix:31-48;outside:49-69;TMhelix:70-92;inside:93-104;TMhelix:105-127;outside:128-130;TMhelix:131-153;inside:154-159;TMhelix:160-182;outside:183-191;TMhelix:192-214;inside:215-259;TMhelix:260-282;outside:283-291;TMhelix:292-314;inside:315-326;TMhelix:327-346;outside:347-349;TMhelix:350-372;inside:373-383;TMhelix:384-406;outside:407-415;TMhelix:416-435;inside:436-442;	gene1024	442
gene1032	207	7	137.784	40.1705	0.10084	YES	outside:1-9;TMhelix:10-29;inside:30-35;TMhelix:36-58;outside:59-70;TMhelix:71-90;inside:91-96;TMhelix:97-119;outside:120-123;TMhelix:124-146;inside:147-158;TMhelix:159-178;outside:179-181;TMhelix:182-199;inside:200-207;	gene1032	207	7	137.784	40.1705	0.10084	YES	outside:1-9;TMhelix:10-29;inside:30-35;TMhelix:36-58;outside:59-70;TMhelix:71-90;inside:91-96;TMhelix:97-119;outside:120-123;TMhelix:124-146;inside:147-158;TMhelix:159-178;outside:179-181;TMhelix:182-199;inside:200-207;	gene1032	207	7	137.784	40.1705	0.10084	YES	outside:1-9;TMhelix:10-29;inside:30-35;TMhelix:36-58;outside:59-70;TMhelix:71-90;inside:91-96;TMhelix:97-119;outside:120-123;TMhelix:124-146;inside:147-158;TMhelix:159-178;outside:179-181;TMhelix:182-199;inside:200-207;	gene1032	207	7	137.784	40.1705	0.10084	YES	outside:1-9;TMhelix:10-29;inside:30-35;TMhelix:36-58;outside:59-70;TMhelix:71-90;inside:91-96;TMhelix:97-119;outside:120-123;TMhelix:124-146;inside:147-158;TMhelix:159-178;outside:179-181;TMhelix:182-199;inside:200-207;	gene1032	207	7	137.784	40.1705	0.10084	YES	outside:1-9;TMhelix:10-29;inside:30-35;TMhelix:36-58;outside:59-70;TMhelix:71-90;inside:91-96;TMhelix:97-119;outside:120-123;TMhelix:124-146;inside:147-158;TMhelix:159-178;outside:179-181;TMhelix:182-199;inside:200-207;	gene1032	207	7	137.784	40.1705	0.10084	YES	outside:1-9;TMhelix:10-29;inside:30-35;TMhelix:36-58;outside:59-70;TMhelix:71-90;inside:91-96;TMhelix:97-119;outside:120-123;TMhelix:124-146;inside:147-158;TMhelix:159-178;outside:179-181;TMhelix:182-199;inside:200-207;	gene1032	207
gene1034	318	1	14.7851	14.761	0.76357	YES	inside:1-6;TMhelix:7-24;outside:25-318;	gene1034	318	1	14.7851	14.761	0.76357	YES	inside:1-6;TMhelix:7-24;outside:25-318;	gene1034	318	1	14.7851	14.761	0.76357	YES	inside:1-6;TMhelix:7-24;outside:25-318;	gene1034	318	1	14.7851	14.761	0.76357	YES	inside:1-6;TMhelix:7-24;outside:25-318;	gene1034	318	1	14.7851	14.761	0.76357	YES	inside:1-6;TMhelix:7-24;outside:25-318;	gene1034	318	1	14.7851	14.761	0.76357	YES	inside:1-6;TMhelix:7-24;outside:25-318;	gene1034	318
gene1035	781	3	88.336	19.5754	0.94481	YES	inside:1-29;TMhelix:30-47;outside:48-69;TMhelix:70-92;inside:93-167;TMhelix:168-190;outside:191-781;	gene1035	781	3	88.336	19.5754	0.94481	YES	inside:1-29;TMhelix:30-47;outside:48-69;TMhelix:70-92;inside:93-167;TMhelix:168-190;outside:191-781;	gene1035	781	3	88.336	19.5754	0.94481	YES	inside:1-29;TMhelix:30-47;outside:48-69;TMhelix:70-92;inside:93-167;TMhelix:168-190;outside:191-781;	gene1035	781	3	88.336	19.5754	0.94481	YES	inside:1-29;TMhelix:30-47;outside:48-69;TMhelix:70-92;inside:93-167;TMhelix:168-190;outside:191-781;	gene1035	781	3	88.336	19.5754	0.94481	YES	inside:1-29;TMhelix:30-47;outside:48-69;TMhelix:70-92;inside:93-167;TMhelix:168-190;outside:191-781;	gene1035	781	3	88.336	19.5754	0.94481	YES	inside:1-29;TMhelix:30-47;outside:48-69;TMhelix:70-92;inside:93-167;TMhelix:168-190;outside:191-781;	gene1035	781
gene1049	253	3	66.92	20.6035	0.93629	YES	inside:1-43;TMhelix:44-66;outside:67-80;TMhelix:81-103;inside:104-107;TMhelix:108-130;outside:131-253;	gene1049	253	3	66.92	20.6035	0.93629	YES	inside:1-43;TMhelix:44-66;outside:67-80;TMhelix:81-103;inside:104-107;TMhelix:108-130;outside:131-253;	gene1049	253	3	66.92	20.6035	0.93629	YES	inside:1-43;TMhelix:44-66;outside:67-80;TMhelix:81-103;inside:104-107;TMhelix:108-130;outside:131-253;	gene1049	253	3	66.92	20.6035	0.93629	YES	inside:1-43;TMhelix:44-66;outside:67-80;TMhelix:81-103;inside:104-107;TMhelix:108-130;outside:131-253;	gene1049	253	3	66.92	20.6035	0.93629	YES	inside:1-43;TMhelix:44-66;outside:67-80;TMhelix:81-103;inside:104-107;TMhelix:108-130;outside:131-253;	gene1049	253	3	66.92	20.6035	0.93629	YES	inside:1-43;TMhelix:44-66;outside:67-80;TMhelix:81-103;inside:104-107;TMhelix:108-130;outside:131-253;	gene1049	253
gene1055	125	2	37.7116	37.6001	0.7461	YES	inside:1-1;TMhelix:2-19;outside:20-33;TMhelix:34-53;inside:54-125;	gene1055	125	2	37.7116	37.6001	0.7461	YES	inside:1-1;TMhelix:2-19;outside:20-33;TMhelix:34-53;inside:54-125;	gene1055	125	2	37.7116	37.6001	0.7461	YES	inside:1-1;TMhelix:2-19;outside:20-33;TMhelix:34-53;inside:54-125;	gene1055	125	2	37.7116	37.6001	0.7461	YES	inside:1-1;TMhelix:2-19;outside:20-33;TMhelix:34-53;inside:54-125;	gene1055	125	2	37.7116	37.6001	0.7461	YES	inside:1-1;TMhelix:2-19;outside:20-33;TMhelix:34-53;inside:54-125;	gene1055	125	2	37.7116	37.6001	0.7461	YES	inside:1-1;TMhelix:2-19;outside:20-33;TMhelix:34-53;inside:54-125;	gene1055	125
gene1057	100	1	18.3626	18.3507	0.00661	YES	outside:1-14;TMhelix:15-37;inside:38-100;	gene1057	100	1	18.3626	18.3507	0.00661	YES	outside:1-14;TMhelix:15-37;inside:38-100;	gene1057	100	1	18.3626	18.3507	0.00661	YES	outside:1-14;TMhelix:15-37;inside:38-100;	gene1057	100	1	18.3626	18.3507	0.00661	YES	outside:1-14;TMhelix:15-37;inside:38-100;	gene1057	100	1	18.3626	18.3507	0.00661	YES	outside:1-14;TMhelix:15-37;inside:38-100;	gene1057	100	1	18.3626	18.3507	0.00661	YES	outside:1-14;TMhelix:15-37;inside:38-100;	gene1057	100
gene1058	241	1	23.338	22.3508	0.76178	YES	inside:1-29;TMhelix:30-52;outside:53-241;	gene1058	241	1	23.338	22.3508	0.76178	YES	inside:1-29;TMhelix:30-52;outside:53-241;	gene1058	241	1	23.338	22.3508	0.76178	YES	inside:1-29;TMhelix:30-52;outside:53-241;	gene1058	241	1	23.338	22.3508	0.76178	YES	inside:1-29;TMhelix:30-52;outside:53-241;	gene1058	241	1	23.338	22.3508	0.76178	YES	inside:1-29;TMhelix:30-52;outside:53-241;	gene1058	241	1	23.338	22.3508	0.76178	YES	inside:1-29;TMhelix:30-52;outside:53-241;	gene1058	241
gene1079	237	1	21.7104	18.016	0.05519	YES	outside:1-40;TMhelix:41-63;inside:64-237;	gene1079	237	1	21.7104	18.016	0.05519	YES	outside:1-40;TMhelix:41-63;inside:64-237;	gene1079	237	1	21.7104	18.016	0.05519	YES	outside:1-40;TMhelix:41-63;inside:64-237;	gene1079	237	1	21.7104	18.016	0.05519	YES	outside:1-40;TMhelix:41-63;inside:64-237;	gene1079	237	1	21.7104	18.016	0.05519	YES	outside:1-40;TMhelix:41-63;inside:64-237;	gene1079	237	1	21.7104	18.016	0.05519	YES	outside:1-40;TMhelix:41-63;inside:64-237;	gene1079	237
gene1086	216	1	15.7388	0.28858	0.64583	NO	inside:1-175;TMhelix:176-195;outside:196-216;	gene1086	216	1	15.7388	0.28858	0.64583	NO	inside:1-175;TMhelix:176-195;outside:196-216;	gene1086	216	1	15.7388	0.28858	0.64583	NO	inside:1-175;TMhelix:176-195;outside:196-216;	gene1086	216	1	15.7388	0.28858	0.64583	NO	inside:1-175;TMhelix:176-195;outside:196-216;	gene1086	216	1	15.7388	0.28858	0.64583	NO	inside:1-175;TMhelix:176-195;outside:196-216;	gene1086	216	1	15.7388	0.28858	0.64583	NO	inside:1-175;TMhelix:176-195;outside:196-216;	gene1086	216
gene1089	400	3	68.1152	0.0228	0.99052	NO	inside:1-166;TMhelix:167-189;outside:190-216;TMhelix:217-239;inside:240-374;TMhelix:375-397;outside:398-400;	gene1089	400	3	68.1152	0.0228	0.99052	NO	inside:1-166;TMhelix:167-189;outside:190-216;TMhelix:217-239;inside:240-374;TMhelix:375-397;outside:398-400;	gene1089	400	3	68.1152	0.0228	0.99052	NO	inside:1-166;TMhelix:167-189;outside:190-216;TMhelix:217-239;inside:240-374;TMhelix:375-397;outside:398-400;	gene1089	400	3	68.1152	0.0228	0.99052	NO	inside:1-166;TMhelix:167-189;outside:190-216;TMhelix:217-239;inside:240-374;TMhelix:375-397;outside:398-400;	gene1089	400	3	68.1152	0.0228	0.99052	NO	inside:1-166;TMhelix:167-189;outside:190-216;TMhelix:217-239;inside:240-374;TMhelix:375-397;outside:398-400;	gene1089	400	3	68.1152	0.0228	0.99052	NO	inside:1-166;TMhelix:167-189;outside:190-216;TMhelix:217-239;inside:240-374;TMhelix:375-397;outside:398-400;	gene1089	400
gene1092	176	1	21.532	21.5164	0.37014	YES	outside:1-19;TMhelix:20-42;inside:43-176;	gene1092	176	1	21.532	21.5164	0.37014	YES	outside:1-19;TMhelix:20-42;inside:43-176;	gene1092	176	1	21.532	21.5164	0.37014	YES	outside:1-19;TMhelix:20-42;inside:43-176;	gene1092	176	1	21.532	21.5164	0.37014	YES	outside:1-19;TMhelix:20-42;inside:43-176;	gene1092	176	1	21.532	21.5164	0.37014	YES	outside:1-19;TMhelix:20-42;inside:43-176;	gene1092	176	1	21.532	21.5164	0.37014	YES	outside:1-19;TMhelix:20-42;inside:43-176;	gene1092	176
gene1093	188	1	20.9849	20.8964	0.65397	YES	inside:1-19;TMhelix:20-42;outside:43-188;	gene1093	188	1	20.9849	20.8964	0.65397	YES	inside:1-19;TMhelix:20-42;outside:43-188;	gene1093	188	1	20.9849	20.8964	0.65397	YES	inside:1-19;TMhelix:20-42;outside:43-188;	gene1093	188	1	20.9849	20.8964	0.65397	YES	inside:1-19;TMhelix:20-42;outside:43-188;	gene1093	188	1	20.9849	20.8964	0.65397	YES	inside:1-19;TMhelix:20-42;outside:43-188;	gene1093	188	1	20.9849	20.8964	0.65397	YES	inside:1-19;TMhelix:20-42;outside:43-188;	gene1093	188
gene1094	211	1	22.0974	22.0965	0.63197	YES	inside:1-4;TMhelix:5-27;outside:28-211;	gene1094	211	1	22.0974	22.0965	0.63197	YES	inside:1-4;TMhelix:5-27;outside:28-211;	gene1094	211	1	22.0974	22.0965	0.63197	YES	inside:1-4;TMhelix:5-27;outside:28-211;	gene1094	211	1	22.0974	22.0965	0.63197	YES	inside:1-4;TMhelix:5-27;outside:28-211;	gene1094	211	1	22.0974	22.0965	0.63197	YES	inside:1-4;TMhelix:5-27;outside:28-211;	gene1094	211	1	22.0974	22.0965	0.63197	YES	inside:1-4;TMhelix:5-27;outside:28-211;	gene1094	211
gene1096	172	1	22.6033	22.6025	0.96381	YES	inside:1-20;TMhelix:21-43;outside:44-172;	gene1096	172	1	22.6033	22.6025	0.96381	YES	inside:1-20;TMhelix:21-43;outside:44-172;	gene1096	172	1	22.6033	22.6025	0.96381	YES	inside:1-20;TMhelix:21-43;outside:44-172;	gene1096	172	1	22.6033	22.6025	0.96381	YES	inside:1-20;TMhelix:21-43;outside:44-172;	gene1096	172	1	22.6033	22.6025	0.96381	YES	inside:1-20;TMhelix:21-43;outside:44-172;	gene1096	172	1	22.6033	22.6025	0.96381	YES	inside:1-20;TMhelix:21-43;outside:44-172;	gene1096	172
gene1097	130	1	21.5366	21.5092	0.91498	YES	inside:1-11;TMhelix:12-31;outside:32-130;	gene1097	130	1	21.5366	21.5092	0.91498	YES	inside:1-11;TMhelix:12-31;outside:32-130;	gene1097	130	1	21.5366	21.5092	0.91498	YES	inside:1-11;TMhelix:12-31;outside:32-130;	gene1097	130	1	21.5366	21.5092	0.91498	YES	inside:1-11;TMhelix:12-31;outside:32-130;	gene1097	130	1	21.5366	21.5092	0.91498	YES	inside:1-11;TMhelix:12-31;outside:32-130;	gene1097	130	1	21.5366	21.5092	0.91498	YES	inside:1-11;TMhelix:12-31;outside:32-130;	gene1097	130
gene1098	164	1	18.9449	18.7488	0.4118	YES	inside:1-1;TMhelix:2-24;outside:25-164;	gene1098	164	1	18.9449	18.7488	0.4118	YES	inside:1-1;TMhelix:2-24;outside:25-164;	gene1098	164	1	18.9449	18.7488	0.4118	YES	inside:1-1;TMhelix:2-24;outside:25-164;	gene1098	164	1	18.9449	18.7488	0.4118	YES	inside:1-1;TMhelix:2-24;outside:25-164;	gene1098	164	1	18.9449	18.7488	0.4118	YES	inside:1-1;TMhelix:2-24;outside:25-164;	gene1098	164	1	18.9449	18.7488	0.4118	YES	inside:1-1;TMhelix:2-24;outside:25-164;	gene1098	164
gene1100	532	1	21.8362	21.6219	0.97715	YES	inside:1-11;TMhelix:12-34;outside:35-532;	gene1100	532	1	21.8362	21.6219	0.97715	YES	inside:1-11;TMhelix:12-34;outside:35-532;	gene1100	532	1	21.8362	21.6219	0.97715	YES	inside:1-11;TMhelix:12-34;outside:35-532;	gene1100	532	1	21.8362	21.6219	0.97715	YES	inside:1-11;TMhelix:12-34;outside:35-532;	gene1100	532	1	21.8362	21.6219	0.97715	YES	inside:1-11;TMhelix:12-34;outside:35-532;	gene1100	532	1	21.8362	21.6219	0.97715	YES	inside:1-11;TMhelix:12-34;outside:35-532;	gene1100	532
gene1102	165	1	16.4517	16.3712	0.71098	YES	inside:1-4;TMhelix:5-27;outside:28-165;	gene1102	165	1	16.4517	16.3712	0.71098	YES	inside:1-4;TMhelix:5-27;outside:28-165;	gene1102	165	1	16.4517	16.3712	0.71098	YES	inside:1-4;TMhelix:5-27;outside:28-165;	gene1102	165	1	16.4517	16.3712	0.71098	YES	inside:1-4;TMhelix:5-27;outside:28-165;	gene1102	165	1	16.4517	16.3712	0.71098	YES	inside:1-4;TMhelix:5-27;outside:28-165;	gene1102	165	1	16.4517	16.3712	0.71098	YES	inside:1-4;TMhelix:5-27;outside:28-165;	gene1102	165
gene1103	262	1	16.1549	16.1544	0.713	YES	inside:1-6;TMhelix:7-29;outside:30-262;	gene1103	262	1	16.1549	16.1544	0.713	YES	inside:1-6;TMhelix:7-29;outside:30-262;	gene1103	262	1	16.1549	16.1544	0.713	YES	inside:1-6;TMhelix:7-29;outside:30-262;	gene1103	262	1	16.1549	16.1544	0.713	YES	inside:1-6;TMhelix:7-29;outside:30-262;	gene1103	262	1	16.1549	16.1544	0.713	YES	inside:1-6;TMhelix:7-29;outside:30-262;	gene1103	262	1	16.1549	16.1544	0.713	YES	inside:1-6;TMhelix:7-29;outside:30-262;	gene1103	262
gene1118	111	3	66.7683	31.4206	0.99351	YES	inside:1-6;TMhelix:7-29;outside:30-50;TMhelix:51-73;inside:74-84;TMhelix:85-107;outside:108-111;	gene1118	111	3	66.7683	31.4206	0.99351	YES	inside:1-6;TMhelix:7-29;outside:30-50;TMhelix:51-73;inside:74-84;TMhelix:85-107;outside:108-111;	gene1118	111	3	66.7683	31.4206	0.99351	YES	inside:1-6;TMhelix:7-29;outside:30-50;TMhelix:51-73;inside:74-84;TMhelix:85-107;outside:108-111;	gene1118	111	3	66.7683	31.4206	0.99351	YES	inside:1-6;TMhelix:7-29;outside:30-50;TMhelix:51-73;inside:74-84;TMhelix:85-107;outside:108-111;	gene1118	111	3	66.7683	31.4206	0.99351	YES	inside:1-6;TMhelix:7-29;outside:30-50;TMhelix:51-73;inside:74-84;TMhelix:85-107;outside:108-111;	gene1118	111	3	66.7683	31.4206	0.99351	YES	inside:1-6;TMhelix:7-29;outside:30-50;TMhelix:51-73;inside:74-84;TMhelix:85-107;outside:108-111;	gene1118	111
gene1119	91	1	21.3351	21.3351	0.92621	YES	inside:1-6;TMhelix:7-29;outside:30-91;	gene1119	91	1	21.3351	21.3351	0.92621	YES	inside:1-6;TMhelix:7-29;outside:30-91;	gene1119	91	1	21.3351	21.3351	0.92621	YES	inside:1-6;TMhelix:7-29;outside:30-91;	gene1119	91	1	21.3351	21.3351	0.92621	YES	inside:1-6;TMhelix:7-29;outside:30-91;	gene1119	91	1	21.3351	21.3351	0.92621	YES	inside:1-6;TMhelix:7-29;outside:30-91;	gene1119	91	1	21.3351	21.3351	0.92621	YES	inside:1-6;TMhelix:7-29;outside:30-91;	gene1119	91
gene1122	441	3	61.8112	28.0532	0.8238	YES	inside:1-1;TMhelix:2-24;outside:25-54;TMhelix:55-74;inside:75-97;TMhelix:98-115;outside:116-441;	gene1122	441	3	61.8112	28.0532	0.8238	YES	inside:1-1;TMhelix:2-24;outside:25-54;TMhelix:55-74;inside:75-97;TMhelix:98-115;outside:116-441;	gene1122	441	3	61.8112	28.0532	0.8238	YES	inside:1-1;TMhelix:2-24;outside:25-54;TMhelix:55-74;inside:75-97;TMhelix:98-115;outside:116-441;	gene1122	441	3	61.8112	28.0532	0.8238	YES	inside:1-1;TMhelix:2-24;outside:25-54;TMhelix:55-74;inside:75-97;TMhelix:98-115;outside:116-441;	gene1122	441	3	61.8112	28.0532	0.8238	YES	inside:1-1;TMhelix:2-24;outside:25-54;TMhelix:55-74;inside:75-97;TMhelix:98-115;outside:116-441;	gene1122	441	3	61.8112	28.0532	0.8238	YES	inside:1-1;TMhelix:2-24;outside:25-54;TMhelix:55-74;inside:75-97;TMhelix:98-115;outside:116-441;	gene1122	441
gene1124	1332	1	22.218	22.1735	0.99871	YES	inside:1-11;TMhelix:12-34;outside:35-1332;	gene1124	1332	1	22.218	22.1735	0.99871	YES	inside:1-11;TMhelix:12-34;outside:35-1332;	gene1124	1332	1	22.218	22.1735	0.99871	YES	inside:1-11;TMhelix:12-34;outside:35-1332;	gene1124	1332	1	22.218	22.1735	0.99871	YES	inside:1-11;TMhelix:12-34;outside:35-1332;	gene1124	1332	1	22.218	22.1735	0.99871	YES	inside:1-11;TMhelix:12-34;outside:35-1332;	gene1124	1332	1	22.218	22.1735	0.99871	YES	inside:1-11;TMhelix:12-34;outside:35-1332;	gene1124	1332
gene1125	186	1	18.7345	18.6964	0.1441	YES	outside:1-14;TMhelix:15-34;inside:35-186;	gene1125	186	1	18.7345	18.6964	0.1441	YES	outside:1-14;TMhelix:15-34;inside:35-186;	gene1125	186	1	18.7345	18.6964	0.1441	YES	outside:1-14;TMhelix:15-34;inside:35-186;	gene1125	186	1	18.7345	18.6964	0.1441	YES	outside:1-14;TMhelix:15-34;inside:35-186;	gene1125	186	1	18.7345	18.6964	0.1441	YES	outside:1-14;TMhelix:15-34;inside:35-186;	gene1125	186	1	18.7345	18.6964	0.1441	YES	outside:1-14;TMhelix:15-34;inside:35-186;	gene1125	186
gene1126	483	3	73.5796	7.09357	0.70166	NO	inside:1-52;TMhelix:53-72;outside:73-86;TMhelix:87-118;inside:119-124;TMhelix:125-147;outside:148-483;	gene1126	483	3	73.5796	7.09357	0.70166	NO	inside:1-52;TMhelix:53-72;outside:73-86;TMhelix:87-118;inside:119-124;TMhelix:125-147;outside:148-483;	gene1126	483	3	73.5796	7.09357	0.70166	NO	inside:1-52;TMhelix:53-72;outside:73-86;TMhelix:87-118;inside:119-124;TMhelix:125-147;outside:148-483;	gene1126	483	3	73.5796	7.09357	0.70166	NO	inside:1-52;TMhelix:53-72;outside:73-86;TMhelix:87-118;inside:119-124;TMhelix:125-147;outside:148-483;	gene1126	483	3	73.5796	7.09357	0.70166	NO	inside:1-52;TMhelix:53-72;outside:73-86;TMhelix:87-118;inside:119-124;TMhelix:125-147;outside:148-483;	gene1126	483	3	73.5796	7.09357	0.70166	NO	inside:1-52;TMhelix:53-72;outside:73-86;TMhelix:87-118;inside:119-124;TMhelix:125-147;outside:148-483;	gene1126	483
gene1127	329	2	53.2799	29.6689	0.36122	YES	outside:1-25;TMhelix:26-48;inside:49-60;TMhelix:61-83;outside:84-329;	gene1127	329	2	53.2799	29.6689	0.36122	YES	outside:1-25;TMhelix:26-48;inside:49-60;TMhelix:61-83;outside:84-329;	gene1127	329	2	53.2799	29.6689	0.36122	YES	outside:1-25;TMhelix:26-48;inside:49-60;TMhelix:61-83;outside:84-329;	gene1127	329	2	53.2799	29.6689	0.36122	YES	outside:1-25;TMhelix:26-48;inside:49-60;TMhelix:61-83;outside:84-329;	gene1127	329	2	53.2799	29.6689	0.36122	YES	outside:1-25;TMhelix:26-48;inside:49-60;TMhelix:61-83;outside:84-329;	gene1127	329	2	53.2799	29.6689	0.36122	YES	outside:1-25;TMhelix:26-48;inside:49-60;TMhelix:61-83;outside:84-329;	gene1127	329
gene1129	456	12	266.855	25.7702	0.97705	YES	inside:1-34;TMhelix:35-57;outside:58-61;TMhelix:62-84;inside:85-103;TMhelix:104-126;outside:127-135;TMhelix:136-158;inside:159-162;TMhelix:163-185;outside:186-188;TMhelix:189-211;inside:212-231;TMhelix:232-254;outside:255-268;TMhelix:269-291;inside:292-329;TMhelix:330-352;outside:353-366;TMhelix:367-389;inside:390-395;TMhelix:396-415;outside:416-418;TMhelix:419-441;inside:442-456;	gene1129	456	12	266.855	25.7702	0.97705	YES	inside:1-34;TMhelix:35-57;outside:58-61;TMhelix:62-84;inside:85-103;TMhelix:104-126;outside:127-135;TMhelix:136-158;inside:159-162;TMhelix:163-185;outside:186-188;TMhelix:189-211;inside:212-231;TMhelix:232-254;outside:255-268;TMhelix:269-291;inside:292-329;TMhelix:330-352;outside:353-366;TMhelix:367-389;inside:390-395;TMhelix:396-415;outside:416-418;TMhelix:419-441;inside:442-456;	gene1129	456	12	266.855	25.7702	0.97705	YES	inside:1-34;TMhelix:35-57;outside:58-61;TMhelix:62-84;inside:85-103;TMhelix:104-126;outside:127-135;TMhelix:136-158;inside:159-162;TMhelix:163-185;outside:186-188;TMhelix:189-211;inside:212-231;TMhelix:232-254;outside:255-268;TMhelix:269-291;inside:292-329;TMhelix:330-352;outside:353-366;TMhelix:367-389;inside:390-395;TMhelix:396-415;outside:416-418;TMhelix:419-441;inside:442-456;	gene1129	456	12	266.855	25.7702	0.97705	YES	inside:1-34;TMhelix:35-57;outside:58-61;TMhelix:62-84;inside:85-103;TMhelix:104-126;outside:127-135;TMhelix:136-158;inside:159-162;TMhelix:163-185;outside:186-188;TMhelix:189-211;inside:212-231;TMhelix:232-254;outside:255-268;TMhelix:269-291;inside:292-329;TMhelix:330-352;outside:353-366;TMhelix:367-389;inside:390-395;TMhelix:396-415;outside:416-418;TMhelix:419-441;inside:442-456;	gene1129	456	12	266.855	25.7702	0.97705	YES	inside:1-34;TMhelix:35-57;outside:58-61;TMhelix:62-84;inside:85-103;TMhelix:104-126;outside:127-135;TMhelix:136-158;inside:159-162;TMhelix:163-185;outside:186-188;TMhelix:189-211;inside:212-231;TMhelix:232-254;outside:255-268;TMhelix:269-291;inside:292-329;TMhelix:330-352;outside:353-366;TMhelix:367-389;inside:390-395;TMhelix:396-415;outside:416-418;TMhelix:419-441;inside:442-456;	gene1129	456	12	266.855	25.7702	0.97705	YES	inside:1-34;TMhelix:35-57;outside:58-61;TMhelix:62-84;inside:85-103;TMhelix:104-126;outside:127-135;TMhelix:136-158;inside:159-162;TMhelix:163-185;outside:186-188;TMhelix:189-211;inside:212-231;TMhelix:232-254;outside:255-268;TMhelix:269-291;inside:292-329;TMhelix:330-352;outside:353-366;TMhelix:367-389;inside:390-395;TMhelix:396-415;outside:416-418;TMhelix:419-441;inside:442-456;	gene1129	456
gene1131	50	1	18.1032	18.1032	0.80054	YES	inside:1-4;TMhelix:5-27;outside:28-50;	gene1131	50	1	18.1032	18.1032	0.80054	YES	inside:1-4;TMhelix:5-27;outside:28-50;	gene1131	50	1	18.1032	18.1032	0.80054	YES	inside:1-4;TMhelix:5-27;outside:28-50;	gene1131	50	1	18.1032	18.1032	0.80054	YES	inside:1-4;TMhelix:5-27;outside:28-50;	gene1131	50	1	18.1032	18.1032	0.80054	YES	inside:1-4;TMhelix:5-27;outside:28-50;	gene1131	50	1	18.1032	18.1032	0.80054	YES	inside:1-4;TMhelix:5-27;outside:28-50;	gene1131	50
gene1132	391	1	22.9496	18.1399	0.85422	YES	inside:1-8;TMhelix:9-31;outside:32-391;	gene1132	391	1	22.9496	18.1399	0.85422	YES	inside:1-8;TMhelix:9-31;outside:32-391;	gene1132	391	1	22.9496	18.1399	0.85422	YES	inside:1-8;TMhelix:9-31;outside:32-391;	gene1132	391	1	22.9496	18.1399	0.85422	YES	inside:1-8;TMhelix:9-31;outside:32-391;	gene1132	391	1	22.9496	18.1399	0.85422	YES	inside:1-8;TMhelix:9-31;outside:32-391;	gene1132	391	1	22.9496	18.1399	0.85422	YES	inside:1-8;TMhelix:9-31;outside:32-391;	gene1132	391
gene1136	230	3	92.4854	23.8636	0.04933	YES	outside:1-25;TMhelix:26-48;inside:49-60;TMhelix:61-83;outside:84-195;TMhelix:196-218;inside:219-230;	gene1136	230	3	92.4854	23.8636	0.04933	YES	outside:1-25;TMhelix:26-48;inside:49-60;TMhelix:61-83;outside:84-195;TMhelix:196-218;inside:219-230;	gene1136	230	3	92.4854	23.8636	0.04933	YES	outside:1-25;TMhelix:26-48;inside:49-60;TMhelix:61-83;outside:84-195;TMhelix:196-218;inside:219-230;	gene1136	230	3	92.4854	23.8636	0.04933	YES	outside:1-25;TMhelix:26-48;inside:49-60;TMhelix:61-83;outside:84-195;TMhelix:196-218;inside:219-230;	gene1136	230	3	92.4854	23.8636	0.04933	YES	outside:1-25;TMhelix:26-48;inside:49-60;TMhelix:61-83;outside:84-195;TMhelix:196-218;inside:219-230;	gene1136	230	3	92.4854	23.8636	0.04933	YES	outside:1-25;TMhelix:26-48;inside:49-60;TMhelix:61-83;outside:84-195;TMhelix:196-218;inside:219-230;	gene1136	230
gene1137	231	3	87.5981	22.5416	0.05649	YES	outside:1-23;TMhelix:24-46;inside:47-92;TMhelix:93-115;outside:116-199;TMhelix:200-222;inside:223-231;	gene1137	231	3	87.5981	22.5416	0.05649	YES	outside:1-23;TMhelix:24-46;inside:47-92;TMhelix:93-115;outside:116-199;TMhelix:200-222;inside:223-231;	gene1137	231	3	87.5981	22.5416	0.05649	YES	outside:1-23;TMhelix:24-46;inside:47-92;TMhelix:93-115;outside:116-199;TMhelix:200-222;inside:223-231;	gene1137	231	3	87.5981	22.5416	0.05649	YES	outside:1-23;TMhelix:24-46;inside:47-92;TMhelix:93-115;outside:116-199;TMhelix:200-222;inside:223-231;	gene1137	231	3	87.5981	22.5416	0.05649	YES	outside:1-23;TMhelix:24-46;inside:47-92;TMhelix:93-115;outside:116-199;TMhelix:200-222;inside:223-231;	gene1137	231	3	87.5981	22.5416	0.05649	YES	outside:1-23;TMhelix:24-46;inside:47-92;TMhelix:93-115;outside:116-199;TMhelix:200-222;inside:223-231;	gene1137	231
gene1147	289	8	178.024	43.965	0.07192	YES	outside:1-4;TMhelix:5-27;inside:28-33;TMhelix:34-53;outside:54-56;TMhelix:57-79;inside:80-95;TMhelix:96-115;outside:116-139;TMhelix:140-162;inside:163-182;TMhelix:183-205;outside:206-229;TMhelix:230-252;inside:253-263;TMhelix:264-286;outside:287-289;	gene1147	289	8	178.024	43.965	0.07192	YES	outside:1-4;TMhelix:5-27;inside:28-33;TMhelix:34-53;outside:54-56;TMhelix:57-79;inside:80-95;TMhelix:96-115;outside:116-139;TMhelix:140-162;inside:163-182;TMhelix:183-205;outside:206-229;TMhelix:230-252;inside:253-263;TMhelix:264-286;outside:287-289;	gene1147	289	8	178.024	43.965	0.07192	YES	outside:1-4;TMhelix:5-27;inside:28-33;TMhelix:34-53;outside:54-56;TMhelix:57-79;inside:80-95;TMhelix:96-115;outside:116-139;TMhelix:140-162;inside:163-182;TMhelix:183-205;outside:206-229;TMhelix:230-252;inside:253-263;TMhelix:264-286;outside:287-289;	gene1147	289	8	178.024	43.965	0.07192	YES	outside:1-4;TMhelix:5-27;inside:28-33;TMhelix:34-53;outside:54-56;TMhelix:57-79;inside:80-95;TMhelix:96-115;outside:116-139;TMhelix:140-162;inside:163-182;TMhelix:183-205;outside:206-229;TMhelix:230-252;inside:253-263;TMhelix:264-286;outside:287-289;	gene1147	289	8	178.024	43.965	0.07192	YES	outside:1-4;TMhelix:5-27;inside:28-33;TMhelix:34-53;outside:54-56;TMhelix:57-79;inside:80-95;TMhelix:96-115;outside:116-139;TMhelix:140-162;inside:163-182;TMhelix:183-205;outside:206-229;TMhelix:230-252;inside:253-263;TMhelix:264-286;outside:287-289;	gene1147	289	8	178.024	43.965	0.07192	YES	outside:1-4;TMhelix:5-27;inside:28-33;TMhelix:34-53;outside:54-56;TMhelix:57-79;inside:80-95;TMhelix:96-115;outside:116-139;TMhelix:140-162;inside:163-182;TMhelix:183-205;outside:206-229;TMhelix:230-252;inside:253-263;TMhelix:264-286;outside:287-289;	gene1147	289
gene1148	341	7	177.929	24.8658	0.52307	YES	outside:1-30;TMhelix:31-53;inside:54-59;TMhelix:60-82;outside:83-101;TMhelix:102-124;inside:125-179;TMhelix:180-199;outside:200-223;TMhelix:224-246;inside:247-266;TMhelix:267-289;outside:290-303;TMhelix:304-326;inside:327-341;	gene1148	341	7	177.929	24.8658	0.52307	YES	outside:1-30;TMhelix:31-53;inside:54-59;TMhelix:60-82;outside:83-101;TMhelix:102-124;inside:125-179;TMhelix:180-199;outside:200-223;TMhelix:224-246;inside:247-266;TMhelix:267-289;outside:290-303;TMhelix:304-326;inside:327-341;	gene1148	341	7	177.929	24.8658	0.52307	YES	outside:1-30;TMhelix:31-53;inside:54-59;TMhelix:60-82;outside:83-101;TMhelix:102-124;inside:125-179;TMhelix:180-199;outside:200-223;TMhelix:224-246;inside:247-266;TMhelix:267-289;outside:290-303;TMhelix:304-326;inside:327-341;	gene1148	341	7	177.929	24.8658	0.52307	YES	outside:1-30;TMhelix:31-53;inside:54-59;TMhelix:60-82;outside:83-101;TMhelix:102-124;inside:125-179;TMhelix:180-199;outside:200-223;TMhelix:224-246;inside:247-266;TMhelix:267-289;outside:290-303;TMhelix:304-326;inside:327-341;	gene1148	341	7	177.929	24.8658	0.52307	YES	outside:1-30;TMhelix:31-53;inside:54-59;TMhelix:60-82;outside:83-101;TMhelix:102-124;inside:125-179;TMhelix:180-199;outside:200-223;TMhelix:224-246;inside:247-266;TMhelix:267-289;outside:290-303;TMhelix:304-326;inside:327-341;	gene1148	341	7	177.929	24.8658	0.52307	YES	outside:1-30;TMhelix:31-53;inside:54-59;TMhelix:60-82;outside:83-101;TMhelix:102-124;inside:125-179;TMhelix:180-199;outside:200-223;TMhelix:224-246;inside:247-266;TMhelix:267-289;outside:290-303;TMhelix:304-326;inside:327-341;	gene1148	341
gene1161	265	6	132.757	33.2181	0.95882	YES	inside:1-20;TMhelix:21-40;outside:41-44;TMhelix:45-67;inside:68-98;TMhelix:99-121;outside:122-147;TMhelix:148-170;inside:171-190;TMhelix:191-213;outside:214-222;TMhelix:223-245;inside:246-265;	gene1161	265	6	132.757	33.2181	0.95882	YES	inside:1-20;TMhelix:21-40;outside:41-44;TMhelix:45-67;inside:68-98;TMhelix:99-121;outside:122-147;TMhelix:148-170;inside:171-190;TMhelix:191-213;outside:214-222;TMhelix:223-245;inside:246-265;	gene1161	265	6	132.757	33.2181	0.95882	YES	inside:1-20;TMhelix:21-40;outside:41-44;TMhelix:45-67;inside:68-98;TMhelix:99-121;outside:122-147;TMhelix:148-170;inside:171-190;TMhelix:191-213;outside:214-222;TMhelix:223-245;inside:246-265;	gene1161	265	6	132.757	33.2181	0.95882	YES	inside:1-20;TMhelix:21-40;outside:41-44;TMhelix:45-67;inside:68-98;TMhelix:99-121;outside:122-147;TMhelix:148-170;inside:171-190;TMhelix:191-213;outside:214-222;TMhelix:223-245;inside:246-265;	gene1161	265	6	132.757	33.2181	0.95882	YES	inside:1-20;TMhelix:21-40;outside:41-44;TMhelix:45-67;inside:68-98;TMhelix:99-121;outside:122-147;TMhelix:148-170;inside:171-190;TMhelix:191-213;outside:214-222;TMhelix:223-245;inside:246-265;	gene1161	265	6	132.757	33.2181	0.95882	YES	inside:1-20;TMhelix:21-40;outside:41-44;TMhelix:45-67;inside:68-98;TMhelix:99-121;outside:122-147;TMhelix:148-170;inside:171-190;TMhelix:191-213;outside:214-222;TMhelix:223-245;inside:246-265;	gene1161	265
gene1166	441	1	24.6917	0.55639	0.03385	NO	outside:1-372;TMhelix:373-395;inside:396-441;	gene1166	441	1	24.6917	0.55639	0.03385	NO	outside:1-372;TMhelix:373-395;inside:396-441;	gene1166	441	1	24.6917	0.55639	0.03385	NO	outside:1-372;TMhelix:373-395;inside:396-441;	gene1166	441	1	24.6917	0.55639	0.03385	NO	outside:1-372;TMhelix:373-395;inside:396-441;	gene1166	441	1	24.6917	0.55639	0.03385	NO	outside:1-372;TMhelix:373-395;inside:396-441;	gene1166	441	1	24.6917	0.55639	0.03385	NO	outside:1-372;TMhelix:373-395;inside:396-441;	gene1166	441
gene1168	268	6	124.577	38.2616	0.2105	YES	outside:1-9;TMhelix:10-32;inside:33-38;TMhelix:39-61;outside:62-70;TMhelix:71-88;inside:89-180;TMhelix:181-203;outside:204-207;TMhelix:208-230;inside:231-242;TMhelix:243-260;outside:261-268;	gene1168	268	6	124.577	38.2616	0.2105	YES	outside:1-9;TMhelix:10-32;inside:33-38;TMhelix:39-61;outside:62-70;TMhelix:71-88;inside:89-180;TMhelix:181-203;outside:204-207;TMhelix:208-230;inside:231-242;TMhelix:243-260;outside:261-268;	gene1168	268	6	124.577	38.2616	0.2105	YES	outside:1-9;TMhelix:10-32;inside:33-38;TMhelix:39-61;outside:62-70;TMhelix:71-88;inside:89-180;TMhelix:181-203;outside:204-207;TMhelix:208-230;inside:231-242;TMhelix:243-260;outside:261-268;	gene1168	268	6	124.577	38.2616	0.2105	YES	outside:1-9;TMhelix:10-32;inside:33-38;TMhelix:39-61;outside:62-70;TMhelix:71-88;inside:89-180;TMhelix:181-203;outside:204-207;TMhelix:208-230;inside:231-242;TMhelix:243-260;outside:261-268;	gene1168	268	6	124.577	38.2616	0.2105	YES	outside:1-9;TMhelix:10-32;inside:33-38;TMhelix:39-61;outside:62-70;TMhelix:71-88;inside:89-180;TMhelix:181-203;outside:204-207;TMhelix:208-230;inside:231-242;TMhelix:243-260;outside:261-268;	gene1168	268	6	124.577	38.2616	0.2105	YES	outside:1-9;TMhelix:10-32;inside:33-38;TMhelix:39-61;outside:62-70;TMhelix:71-88;inside:89-180;TMhelix:181-203;outside:204-207;TMhelix:208-230;inside:231-242;TMhelix:243-260;outside:261-268;	gene1168	268
gene1171	324	10	208.142	33.0151	0.96322	YES	inside:1-20;TMhelix:21-40;outside:41-49;TMhelix:50-72;inside:73-84;TMhelix:85-107;outside:108-111;TMhelix:112-134;inside:135-138;TMhelix:139-158;outside:159-162;TMhelix:163-182;inside:183-194;TMhelix:195-217;outside:218-220;TMhelix:221-238;inside:239-250;TMhelix:251-273;outside:274-277;TMhelix:278-297;inside:298-324;	gene1171	324	10	208.142	33.0151	0.96322	YES	inside:1-20;TMhelix:21-40;outside:41-49;TMhelix:50-72;inside:73-84;TMhelix:85-107;outside:108-111;TMhelix:112-134;inside:135-138;TMhelix:139-158;outside:159-162;TMhelix:163-182;inside:183-194;TMhelix:195-217;outside:218-220;TMhelix:221-238;inside:239-250;TMhelix:251-273;outside:274-277;TMhelix:278-297;inside:298-324;	gene1171	324	10	208.142	33.0151	0.96322	YES	inside:1-20;TMhelix:21-40;outside:41-49;TMhelix:50-72;inside:73-84;TMhelix:85-107;outside:108-111;TMhelix:112-134;inside:135-138;TMhelix:139-158;outside:159-162;TMhelix:163-182;inside:183-194;TMhelix:195-217;outside:218-220;TMhelix:221-238;inside:239-250;TMhelix:251-273;outside:274-277;TMhelix:278-297;inside:298-324;	gene1171	324	10	208.142	33.0151	0.96322	YES	inside:1-20;TMhelix:21-40;outside:41-49;TMhelix:50-72;inside:73-84;TMhelix:85-107;outside:108-111;TMhelix:112-134;inside:135-138;TMhelix:139-158;outside:159-162;TMhelix:163-182;inside:183-194;TMhelix:195-217;outside:218-220;TMhelix:221-238;inside:239-250;TMhelix:251-273;outside:274-277;TMhelix:278-297;inside:298-324;	gene1171	324	10	208.142	33.0151	0.96322	YES	inside:1-20;TMhelix:21-40;outside:41-49;TMhelix:50-72;inside:73-84;TMhelix:85-107;outside:108-111;TMhelix:112-134;inside:135-138;TMhelix:139-158;outside:159-162;TMhelix:163-182;inside:183-194;TMhelix:195-217;outside:218-220;TMhelix:221-238;inside:239-250;TMhelix:251-273;outside:274-277;TMhelix:278-297;inside:298-324;	gene1171	324	10	208.142	33.0151	0.96322	YES	inside:1-20;TMhelix:21-40;outside:41-49;TMhelix:50-72;inside:73-84;TMhelix:85-107;outside:108-111;TMhelix:112-134;inside:135-138;TMhelix:139-158;outside:159-162;TMhelix:163-182;inside:183-194;TMhelix:195-217;outside:218-220;TMhelix:221-238;inside:239-250;TMhelix:251-273;outside:274-277;TMhelix:278-297;inside:298-324;	gene1171	324
gene1193	435	10	213.308	39.268	0.13249	YES	outside:1-14;TMhelix:15-32;inside:33-36;TMhelix:37-59;outside:60-73;TMhelix:74-96;inside:97-123;TMhelix:124-146;outside:147-160;TMhelix:161-183;inside:184-189;TMhelix:190-207;outside:208-211;TMhelix:212-229;inside:230-235;TMhelix:236-258;outside:259-341;TMhelix:342-364;inside:365-376;TMhelix:377-399;outside:400-435;	gene1193	435	10	213.308	39.268	0.13249	YES	outside:1-14;TMhelix:15-32;inside:33-36;TMhelix:37-59;outside:60-73;TMhelix:74-96;inside:97-123;TMhelix:124-146;outside:147-160;TMhelix:161-183;inside:184-189;TMhelix:190-207;outside:208-211;TMhelix:212-229;inside:230-235;TMhelix:236-258;outside:259-341;TMhelix:342-364;inside:365-376;TMhelix:377-399;outside:400-435;	gene1193	435	10	213.308	39.268	0.13249	YES	outside:1-14;TMhelix:15-32;inside:33-36;TMhelix:37-59;outside:60-73;TMhelix:74-96;inside:97-123;TMhelix:124-146;outside:147-160;TMhelix:161-183;inside:184-189;TMhelix:190-207;outside:208-211;TMhelix:212-229;inside:230-235;TMhelix:236-258;outside:259-341;TMhelix:342-364;inside:365-376;TMhelix:377-399;outside:400-435;	gene1193	435	10	213.308	39.268	0.13249	YES	outside:1-14;TMhelix:15-32;inside:33-36;TMhelix:37-59;outside:60-73;TMhelix:74-96;inside:97-123;TMhelix:124-146;outside:147-160;TMhelix:161-183;inside:184-189;TMhelix:190-207;outside:208-211;TMhelix:212-229;inside:230-235;TMhelix:236-258;outside:259-341;TMhelix:342-364;inside:365-376;TMhelix:377-399;outside:400-435;	gene1193	435	10	213.308	39.268	0.13249	YES	outside:1-14;TMhelix:15-32;inside:33-36;TMhelix:37-59;outside:60-73;TMhelix:74-96;inside:97-123;TMhelix:124-146;outside:147-160;TMhelix:161-183;inside:184-189;TMhelix:190-207;outside:208-211;TMhelix:212-229;inside:230-235;TMhelix:236-258;outside:259-341;TMhelix:342-364;inside:365-376;TMhelix:377-399;outside:400-435;	gene1193	435	10	213.308	39.268	0.13249	YES	outside:1-14;TMhelix:15-32;inside:33-36;TMhelix:37-59;outside:60-73;TMhelix:74-96;inside:97-123;TMhelix:124-146;outside:147-160;TMhelix:161-183;inside:184-189;TMhelix:190-207;outside:208-211;TMhelix:212-229;inside:230-235;TMhelix:236-258;outside:259-341;TMhelix:342-364;inside:365-376;TMhelix:377-399;outside:400-435;	gene1193	435
gene1197	592	6	130.857	21.283	0.98099	YES	inside:1-29;TMhelix:30-52;outside:53-76;TMhelix:77-99;inside:100-130;TMhelix:131-153;outside:154-167;TMhelix:168-190;inside:191-254;TMhelix:255-277;outside:278-286;TMhelix:287-309;inside:310-592;	gene1197	592	6	130.857	21.283	0.98099	YES	inside:1-29;TMhelix:30-52;outside:53-76;TMhelix:77-99;inside:100-130;TMhelix:131-153;outside:154-167;TMhelix:168-190;inside:191-254;TMhelix:255-277;outside:278-286;TMhelix:287-309;inside:310-592;	gene1197	592	6	130.857	21.283	0.98099	YES	inside:1-29;TMhelix:30-52;outside:53-76;TMhelix:77-99;inside:100-130;TMhelix:131-153;outside:154-167;TMhelix:168-190;inside:191-254;TMhelix:255-277;outside:278-286;TMhelix:287-309;inside:310-592;	gene1197	592	6	130.857	21.283	0.98099	YES	inside:1-29;TMhelix:30-52;outside:53-76;TMhelix:77-99;inside:100-130;TMhelix:131-153;outside:154-167;TMhelix:168-190;inside:191-254;TMhelix:255-277;outside:278-286;TMhelix:287-309;inside:310-592;	gene1197	592	6	130.857	21.283	0.98099	YES	inside:1-29;TMhelix:30-52;outside:53-76;TMhelix:77-99;inside:100-130;TMhelix:131-153;outside:154-167;TMhelix:168-190;inside:191-254;TMhelix:255-277;outside:278-286;TMhelix:287-309;inside:310-592;	gene1197	592	6	130.857	21.283	0.98099	YES	inside:1-29;TMhelix:30-52;outside:53-76;TMhelix:77-99;inside:100-130;TMhelix:131-153;outside:154-167;TMhelix:168-190;inside:191-254;TMhelix:255-277;outside:278-286;TMhelix:287-309;inside:310-592;	gene1197	592
gene1210	308	9	197.422	32.8763	0.32121	YES	outside:1-14;TMhelix:15-37;inside:38-49;TMhelix:50-69;outside:70-83;TMhelix:84-106;inside:107-112;TMhelix:113-130;outside:131-162;TMhelix:163-185;inside:186-196;TMhelix:197-216;outside:217-225;TMhelix:226-248;inside:249-254;TMhelix:255-277;outside:278-281;TMhelix:282-301;inside:302-308;	gene1210	308	9	197.422	32.8763	0.32121	YES	outside:1-14;TMhelix:15-37;inside:38-49;TMhelix:50-69;outside:70-83;TMhelix:84-106;inside:107-112;TMhelix:113-130;outside:131-162;TMhelix:163-185;inside:186-196;TMhelix:197-216;outside:217-225;TMhelix:226-248;inside:249-254;TMhelix:255-277;outside:278-281;TMhelix:282-301;inside:302-308;	gene1210	308	9	197.422	32.8763	0.32121	YES	outside:1-14;TMhelix:15-37;inside:38-49;TMhelix:50-69;outside:70-83;TMhelix:84-106;inside:107-112;TMhelix:113-130;outside:131-162;TMhelix:163-185;inside:186-196;TMhelix:197-216;outside:217-225;TMhelix:226-248;inside:249-254;TMhelix:255-277;outside:278-281;TMhelix:282-301;inside:302-308;	gene1210	308	9	197.422	32.8763	0.32121	YES	outside:1-14;TMhelix:15-37;inside:38-49;TMhelix:50-69;outside:70-83;TMhelix:84-106;inside:107-112;TMhelix:113-130;outside:131-162;TMhelix:163-185;inside:186-196;TMhelix:197-216;outside:217-225;TMhelix:226-248;inside:249-254;TMhelix:255-277;outside:278-281;TMhelix:282-301;inside:302-308;	gene1210	308	9	197.422	32.8763	0.32121	YES	outside:1-14;TMhelix:15-37;inside:38-49;TMhelix:50-69;outside:70-83;TMhelix:84-106;inside:107-112;TMhelix:113-130;outside:131-162;TMhelix:163-185;inside:186-196;TMhelix:197-216;outside:217-225;TMhelix:226-248;inside:249-254;TMhelix:255-277;outside:278-281;TMhelix:282-301;inside:302-308;	gene1210	308	9	197.422	32.8763	0.32121	YES	outside:1-14;TMhelix:15-37;inside:38-49;TMhelix:50-69;outside:70-83;TMhelix:84-106;inside:107-112;TMhelix:113-130;outside:131-162;TMhelix:163-185;inside:186-196;TMhelix:197-216;outside:217-225;TMhelix:226-248;inside:249-254;TMhelix:255-277;outside:278-281;TMhelix:282-301;inside:302-308;	gene1210	308
gene1217	369	2	58.0934	14.9004	0.88585	YES	inside:1-199;TMhelix:200-219;outside:220-222;TMhelix:223-245;inside:246-369;	gene1217	369	2	58.0934	14.9004	0.88585	YES	inside:1-199;TMhelix:200-219;outside:220-222;TMhelix:223-245;inside:246-369;	gene1217	369	2	58.0934	14.9004	0.88585	YES	inside:1-199;TMhelix:200-219;outside:220-222;TMhelix:223-245;inside:246-369;	gene1217	369	2	58.0934	14.9004	0.88585	YES	inside:1-199;TMhelix:200-219;outside:220-222;TMhelix:223-245;inside:246-369;	gene1217	369	2	58.0934	14.9004	0.88585	YES	inside:1-199;TMhelix:200-219;outside:220-222;TMhelix:223-245;inside:246-369;	gene1217	369	2	58.0934	14.9004	0.88585	YES	inside:1-199;TMhelix:200-219;outside:220-222;TMhelix:223-245;inside:246-369;	gene1217	369
gene1218	173	2	43.7989	37.6168	0.81123	YES	inside:1-16;TMhelix:17-39;outside:40-43;TMhelix:44-66;inside:67-173;	gene1218	173	2	43.7989	37.6168	0.81123	YES	inside:1-16;TMhelix:17-39;outside:40-43;TMhelix:44-66;inside:67-173;	gene1218	173	2	43.7989	37.6168	0.81123	YES	inside:1-16;TMhelix:17-39;outside:40-43;TMhelix:44-66;inside:67-173;	gene1218	173	2	43.7989	37.6168	0.81123	YES	inside:1-16;TMhelix:17-39;outside:40-43;TMhelix:44-66;inside:67-173;	gene1218	173	2	43.7989	37.6168	0.81123	YES	inside:1-16;TMhelix:17-39;outside:40-43;TMhelix:44-66;inside:67-173;	gene1218	173	2	43.7989	37.6168	0.81123	YES	inside:1-16;TMhelix:17-39;outside:40-43;TMhelix:44-66;inside:67-173;	gene1218	173
gene1221	306	9	190.71	45.5317	0.00208	YES	outside:1-3;TMhelix:4-26;inside:27-32;TMhelix:33-55;outside:56-59;TMhelix:60-82;inside:83-88;TMhelix:89-111;outside:112-134;TMhelix:135-157;inside:158-189;TMhelix:190-212;outside:213-215;TMhelix:216-233;inside:234-237;TMhelix:238-260;outside:261-263;TMhelix:264-283;inside:284-306;	gene1221	306	9	190.71	45.5317	0.00208	YES	outside:1-3;TMhelix:4-26;inside:27-32;TMhelix:33-55;outside:56-59;TMhelix:60-82;inside:83-88;TMhelix:89-111;outside:112-134;TMhelix:135-157;inside:158-189;TMhelix:190-212;outside:213-215;TMhelix:216-233;inside:234-237;TMhelix:238-260;outside:261-263;TMhelix:264-283;inside:284-306;	gene1221	306	9	190.71	45.5317	0.00208	YES	outside:1-3;TMhelix:4-26;inside:27-32;TMhelix:33-55;outside:56-59;TMhelix:60-82;inside:83-88;TMhelix:89-111;outside:112-134;TMhelix:135-157;inside:158-189;TMhelix:190-212;outside:213-215;TMhelix:216-233;inside:234-237;TMhelix:238-260;outside:261-263;TMhelix:264-283;inside:284-306;	gene1221	306	9	190.71	45.5317	0.00208	YES	outside:1-3;TMhelix:4-26;inside:27-32;TMhelix:33-55;outside:56-59;TMhelix:60-82;inside:83-88;TMhelix:89-111;outside:112-134;TMhelix:135-157;inside:158-189;TMhelix:190-212;outside:213-215;TMhelix:216-233;inside:234-237;TMhelix:238-260;outside:261-263;TMhelix:264-283;inside:284-306;	gene1221	306	9	190.71	45.5317	0.00208	YES	outside:1-3;TMhelix:4-26;inside:27-32;TMhelix:33-55;outside:56-59;TMhelix:60-82;inside:83-88;TMhelix:89-111;outside:112-134;TMhelix:135-157;inside:158-189;TMhelix:190-212;outside:213-215;TMhelix:216-233;inside:234-237;TMhelix:238-260;outside:261-263;TMhelix:264-283;inside:284-306;	gene1221	306	9	190.71	45.5317	0.00208	YES	outside:1-3;TMhelix:4-26;inside:27-32;TMhelix:33-55;outside:56-59;TMhelix:60-82;inside:83-88;TMhelix:89-111;outside:112-134;TMhelix:135-157;inside:158-189;TMhelix:190-212;outside:213-215;TMhelix:216-233;inside:234-237;TMhelix:238-260;outside:261-263;TMhelix:264-283;inside:284-306;	gene1221	306
gene1222	369	10	214.19	22.6346	0.91434	YES	inside:1-27;TMhelix:28-50;outside:51-69;TMhelix:70-92;inside:93-98;TMhelix:99-121;outside:122-130;TMhelix:131-153;inside:154-161;TMhelix:162-184;outside:185-214;TMhelix:215-237;inside:238-257;TMhelix:258-280;outside:281-283;TMhelix:284-306;inside:307-307;TMhelix:308-327;outside:328-336;TMhelix:337-359;inside:360-369;	gene1222	369	10	214.19	22.6346	0.91434	YES	inside:1-27;TMhelix:28-50;outside:51-69;TMhelix:70-92;inside:93-98;TMhelix:99-121;outside:122-130;TMhelix:131-153;inside:154-161;TMhelix:162-184;outside:185-214;TMhelix:215-237;inside:238-257;TMhelix:258-280;outside:281-283;TMhelix:284-306;inside:307-307;TMhelix:308-327;outside:328-336;TMhelix:337-359;inside:360-369;	gene1222	369	10	214.19	22.6346	0.91434	YES	inside:1-27;TMhelix:28-50;outside:51-69;TMhelix:70-92;inside:93-98;TMhelix:99-121;outside:122-130;TMhelix:131-153;inside:154-161;TMhelix:162-184;outside:185-214;TMhelix:215-237;inside:238-257;TMhelix:258-280;outside:281-283;TMhelix:284-306;inside:307-307;TMhelix:308-327;outside:328-336;TMhelix:337-359;inside:360-369;	gene1222	369	10	214.19	22.6346	0.91434	YES	inside:1-27;TMhelix:28-50;outside:51-69;TMhelix:70-92;inside:93-98;TMhelix:99-121;outside:122-130;TMhelix:131-153;inside:154-161;TMhelix:162-184;outside:185-214;TMhelix:215-237;inside:238-257;TMhelix:258-280;outside:281-283;TMhelix:284-306;inside:307-307;TMhelix:308-327;outside:328-336;TMhelix:337-359;inside:360-369;	gene1222	369	10	214.19	22.6346	0.91434	YES	inside:1-27;TMhelix:28-50;outside:51-69;TMhelix:70-92;inside:93-98;TMhelix:99-121;outside:122-130;TMhelix:131-153;inside:154-161;TMhelix:162-184;outside:185-214;TMhelix:215-237;inside:238-257;TMhelix:258-280;outside:281-283;TMhelix:284-306;inside:307-307;TMhelix:308-327;outside:328-336;TMhelix:337-359;inside:360-369;	gene1222	369	10	214.19	22.6346	0.91434	YES	inside:1-27;TMhelix:28-50;outside:51-69;TMhelix:70-92;inside:93-98;TMhelix:99-121;outside:122-130;TMhelix:131-153;inside:154-161;TMhelix:162-184;outside:185-214;TMhelix:215-237;inside:238-257;TMhelix:258-280;outside:281-283;TMhelix:284-306;inside:307-307;TMhelix:308-327;outside:328-336;TMhelix:337-359;inside:360-369;	gene1222	369
gene1224	407	12	258.913	28.0486	0.99844	YES	inside:1-16;TMhelix:17-39;outside:40-53;TMhelix:54-76;inside:77-87;TMhelix:88-107;outside:108-110;TMhelix:111-133;inside:134-145;TMhelix:146-168;outside:169-172;TMhelix:173-195;inside:196-223;TMhelix:224-246;outside:247-260;TMhelix:261-280;inside:281-292;TMhelix:293-315;outside:316-318;TMhelix:319-341;inside:342-352;TMhelix:353-375;outside:376-378;TMhelix:379-398;inside:399-407;	gene1224	407	12	258.913	28.0486	0.99844	YES	inside:1-16;TMhelix:17-39;outside:40-53;TMhelix:54-76;inside:77-87;TMhelix:88-107;outside:108-110;TMhelix:111-133;inside:134-145;TMhelix:146-168;outside:169-172;TMhelix:173-195;inside:196-223;TMhelix:224-246;outside:247-260;TMhelix:261-280;inside:281-292;TMhelix:293-315;outside:316-318;TMhelix:319-341;inside:342-352;TMhelix:353-375;outside:376-378;TMhelix:379-398;inside:399-407;	gene1224	407	12	258.913	28.0486	0.99844	YES	inside:1-16;TMhelix:17-39;outside:40-53;TMhelix:54-76;inside:77-87;TMhelix:88-107;outside:108-110;TMhelix:111-133;inside:134-145;TMhelix:146-168;outside:169-172;TMhelix:173-195;inside:196-223;TMhelix:224-246;outside:247-260;TMhelix:261-280;inside:281-292;TMhelix:293-315;outside:316-318;TMhelix:319-341;inside:342-352;TMhelix:353-375;outside:376-378;TMhelix:379-398;inside:399-407;	gene1224	407	12	258.913	28.0486	0.99844	YES	inside:1-16;TMhelix:17-39;outside:40-53;TMhelix:54-76;inside:77-87;TMhelix:88-107;outside:108-110;TMhelix:111-133;inside:134-145;TMhelix:146-168;outside:169-172;TMhelix:173-195;inside:196-223;TMhelix:224-246;outside:247-260;TMhelix:261-280;inside:281-292;TMhelix:293-315;outside:316-318;TMhelix:319-341;inside:342-352;TMhelix:353-375;outside:376-378;TMhelix:379-398;inside:399-407;	gene1224	407	12	258.913	28.0486	0.99844	YES	inside:1-16;TMhelix:17-39;outside:40-53;TMhelix:54-76;inside:77-87;TMhelix:88-107;outside:108-110;TMhelix:111-133;inside:134-145;TMhelix:146-168;outside:169-172;TMhelix:173-195;inside:196-223;TMhelix:224-246;outside:247-260;TMhelix:261-280;inside:281-292;TMhelix:293-315;outside:316-318;TMhelix:319-341;inside:342-352;TMhelix:353-375;outside:376-378;TMhelix:379-398;inside:399-407;	gene1224	407	12	258.913	28.0486	0.99844	YES	inside:1-16;TMhelix:17-39;outside:40-53;TMhelix:54-76;inside:77-87;TMhelix:88-107;outside:108-110;TMhelix:111-133;inside:134-145;TMhelix:146-168;outside:169-172;TMhelix:173-195;inside:196-223;TMhelix:224-246;outside:247-260;TMhelix:261-280;inside:281-292;TMhelix:293-315;outside:316-318;TMhelix:319-341;inside:342-352;TMhelix:353-375;outside:376-378;TMhelix:379-398;inside:399-407;	gene1224	407
gene1228	239	6	112.209	41.1064	0.22262	YES	outside:1-4;TMhelix:5-22;inside:23-26;TMhelix:27-49;outside:50-58;TMhelix:59-76;inside:77-96;TMhelix:97-119;outside:120-170;TMhelix:171-190;inside:191-196;TMhelix:197-214;outside:215-239;	gene1228	239	6	112.209	41.1064	0.22262	YES	outside:1-4;TMhelix:5-22;inside:23-26;TMhelix:27-49;outside:50-58;TMhelix:59-76;inside:77-96;TMhelix:97-119;outside:120-170;TMhelix:171-190;inside:191-196;TMhelix:197-214;outside:215-239;	gene1228	239	6	112.209	41.1064	0.22262	YES	outside:1-4;TMhelix:5-22;inside:23-26;TMhelix:27-49;outside:50-58;TMhelix:59-76;inside:77-96;TMhelix:97-119;outside:120-170;TMhelix:171-190;inside:191-196;TMhelix:197-214;outside:215-239;	gene1228	239	6	112.209	41.1064	0.22262	YES	outside:1-4;TMhelix:5-22;inside:23-26;TMhelix:27-49;outside:50-58;TMhelix:59-76;inside:77-96;TMhelix:97-119;outside:120-170;TMhelix:171-190;inside:191-196;TMhelix:197-214;outside:215-239;	gene1228	239	6	112.209	41.1064	0.22262	YES	outside:1-4;TMhelix:5-22;inside:23-26;TMhelix:27-49;outside:50-58;TMhelix:59-76;inside:77-96;TMhelix:97-119;outside:120-170;TMhelix:171-190;inside:191-196;TMhelix:197-214;outside:215-239;	gene1228	239	6	112.209	41.1064	0.22262	YES	outside:1-4;TMhelix:5-22;inside:23-26;TMhelix:27-49;outside:50-58;TMhelix:59-76;inside:77-96;TMhelix:97-119;outside:120-170;TMhelix:171-190;inside:191-196;TMhelix:197-214;outside:215-239;	gene1228	239
gene1229	318	9	186.761	39.9466	0.34083	YES	outside:1-4;TMhelix:5-25;inside:26-31;TMhelix:32-49;outside:50-53;TMhelix:54-76;inside:77-96;TMhelix:97-115;outside:116-129;TMhelix:130-149;inside:150-168;TMhelix:169-191;outside:192-210;TMhelix:211-233;inside:234-239;TMhelix:240-262;outside:263-297;TMhelix:298-317;inside:318-318;	gene1229	318	9	186.761	39.9466	0.34083	YES	outside:1-4;TMhelix:5-25;inside:26-31;TMhelix:32-49;outside:50-53;TMhelix:54-76;inside:77-96;TMhelix:97-115;outside:116-129;TMhelix:130-149;inside:150-168;TMhelix:169-191;outside:192-210;TMhelix:211-233;inside:234-239;TMhelix:240-262;outside:263-297;TMhelix:298-317;inside:318-318;	gene1229	318	9	186.761	39.9466	0.34083	YES	outside:1-4;TMhelix:5-25;inside:26-31;TMhelix:32-49;outside:50-53;TMhelix:54-76;inside:77-96;TMhelix:97-115;outside:116-129;TMhelix:130-149;inside:150-168;TMhelix:169-191;outside:192-210;TMhelix:211-233;inside:234-239;TMhelix:240-262;outside:263-297;TMhelix:298-317;inside:318-318;	gene1229	318	9	186.761	39.9466	0.34083	YES	outside:1-4;TMhelix:5-25;inside:26-31;TMhelix:32-49;outside:50-53;TMhelix:54-76;inside:77-96;TMhelix:97-115;outside:116-129;TMhelix:130-149;inside:150-168;TMhelix:169-191;outside:192-210;TMhelix:211-233;inside:234-239;TMhelix:240-262;outside:263-297;TMhelix:298-317;inside:318-318;	gene1229	318	9	186.761	39.9466	0.34083	YES	outside:1-4;TMhelix:5-25;inside:26-31;TMhelix:32-49;outside:50-53;TMhelix:54-76;inside:77-96;TMhelix:97-115;outside:116-129;TMhelix:130-149;inside:150-168;TMhelix:169-191;outside:192-210;TMhelix:211-233;inside:234-239;TMhelix:240-262;outside:263-297;TMhelix:298-317;inside:318-318;	gene1229	318	9	186.761	39.9466	0.34083	YES	outside:1-4;TMhelix:5-25;inside:26-31;TMhelix:32-49;outside:50-53;TMhelix:54-76;inside:77-96;TMhelix:97-115;outside:116-129;TMhelix:130-149;inside:150-168;TMhelix:169-191;outside:192-210;TMhelix:211-233;inside:234-239;TMhelix:240-262;outside:263-297;TMhelix:298-317;inside:318-318;	gene1229	318
gene1235	298	2	36.3526	34.436	0.91833	YES	inside:1-11;TMhelix:12-30;outside:31-39;TMhelix:40-62;inside:63-298;	gene1235	298	2	36.3526	34.436	0.91833	YES	inside:1-11;TMhelix:12-30;outside:31-39;TMhelix:40-62;inside:63-298;	gene1235	298	2	36.3526	34.436	0.91833	YES	inside:1-11;TMhelix:12-30;outside:31-39;TMhelix:40-62;inside:63-298;	gene1235	298	2	36.3526	34.436	0.91833	YES	inside:1-11;TMhelix:12-30;outside:31-39;TMhelix:40-62;inside:63-298;	gene1235	298	2	36.3526	34.436	0.91833	YES	inside:1-11;TMhelix:12-30;outside:31-39;TMhelix:40-62;inside:63-298;	gene1235	298	2	36.3526	34.436	0.91833	YES	inside:1-11;TMhelix:12-30;outside:31-39;TMhelix:40-62;inside:63-298;	gene1235	298
gene1260	441	1	21.8131	21.7879	0.9593	YES	inside:1-11;TMhelix:12-34;outside:35-441;	gene1260	441	1	21.8131	21.7879	0.9593	YES	inside:1-11;TMhelix:12-34;outside:35-441;	gene1260	441	1	21.8131	21.7879	0.9593	YES	inside:1-11;TMhelix:12-34;outside:35-441;	gene1260	441	1	21.8131	21.7879	0.9593	YES	inside:1-11;TMhelix:12-34;outside:35-441;	gene1260	441	1	21.8131	21.7879	0.9593	YES	inside:1-11;TMhelix:12-34;outside:35-441;	gene1260	441	1	21.8131	21.7879	0.9593	YES	inside:1-11;TMhelix:12-34;outside:35-441;	gene1260	441
gene1261	313	6	137.946	22.9077	0.99621	YES	inside:1-31;TMhelix:32-54;outside:55-90;TMhelix:91-113;inside:114-119;TMhelix:120-142;outside:143-171;TMhelix:172-194;inside:195-229;TMhelix:230-252;outside:253-277;TMhelix:278-300;inside:301-313;	gene1261	313	6	137.946	22.9077	0.99621	YES	inside:1-31;TMhelix:32-54;outside:55-90;TMhelix:91-113;inside:114-119;TMhelix:120-142;outside:143-171;TMhelix:172-194;inside:195-229;TMhelix:230-252;outside:253-277;TMhelix:278-300;inside:301-313;	gene1261	313	6	137.946	22.9077	0.99621	YES	inside:1-31;TMhelix:32-54;outside:55-90;TMhelix:91-113;inside:114-119;TMhelix:120-142;outside:143-171;TMhelix:172-194;inside:195-229;TMhelix:230-252;outside:253-277;TMhelix:278-300;inside:301-313;	gene1261	313	6	137.946	22.9077	0.99621	YES	inside:1-31;TMhelix:32-54;outside:55-90;TMhelix:91-113;inside:114-119;TMhelix:120-142;outside:143-171;TMhelix:172-194;inside:195-229;TMhelix:230-252;outside:253-277;TMhelix:278-300;inside:301-313;	gene1261	313	6	137.946	22.9077	0.99621	YES	inside:1-31;TMhelix:32-54;outside:55-90;TMhelix:91-113;inside:114-119;TMhelix:120-142;outside:143-171;TMhelix:172-194;inside:195-229;TMhelix:230-252;outside:253-277;TMhelix:278-300;inside:301-313;	gene1261	313	6	137.946	22.9077	0.99621	YES	inside:1-31;TMhelix:32-54;outside:55-90;TMhelix:91-113;inside:114-119;TMhelix:120-142;outside:143-171;TMhelix:172-194;inside:195-229;TMhelix:230-252;outside:253-277;TMhelix:278-300;inside:301-313;	gene1261	313
gene1262	286	6	138.429	22.1178	0.96883	YES	inside:1-26;TMhelix:27-49;outside:50-82;TMhelix:83-105;inside:106-117;TMhelix:118-140;outside:141-154;TMhelix:155-174;inside:175-194;TMhelix:195-217;outside:218-248;TMhelix:249-271;inside:272-286;	gene1262	286	6	138.429	22.1178	0.96883	YES	inside:1-26;TMhelix:27-49;outside:50-82;TMhelix:83-105;inside:106-117;TMhelix:118-140;outside:141-154;TMhelix:155-174;inside:175-194;TMhelix:195-217;outside:218-248;TMhelix:249-271;inside:272-286;	gene1262	286	6	138.429	22.1178	0.96883	YES	inside:1-26;TMhelix:27-49;outside:50-82;TMhelix:83-105;inside:106-117;TMhelix:118-140;outside:141-154;TMhelix:155-174;inside:175-194;TMhelix:195-217;outside:218-248;TMhelix:249-271;inside:272-286;	gene1262	286	6	138.429	22.1178	0.96883	YES	inside:1-26;TMhelix:27-49;outside:50-82;TMhelix:83-105;inside:106-117;TMhelix:118-140;outside:141-154;TMhelix:155-174;inside:175-194;TMhelix:195-217;outside:218-248;TMhelix:249-271;inside:272-286;	gene1262	286	6	138.429	22.1178	0.96883	YES	inside:1-26;TMhelix:27-49;outside:50-82;TMhelix:83-105;inside:106-117;TMhelix:118-140;outside:141-154;TMhelix:155-174;inside:175-194;TMhelix:195-217;outside:218-248;TMhelix:249-271;inside:272-286;	gene1262	286	6	138.429	22.1178	0.96883	YES	inside:1-26;TMhelix:27-49;outside:50-82;TMhelix:83-105;inside:106-117;TMhelix:118-140;outside:141-154;TMhelix:155-174;inside:175-194;TMhelix:195-217;outside:218-248;TMhelix:249-271;inside:272-286;	gene1262	286
gene1269	75	1	22.6256	20.8186	0.75321	YES	inside:1-4;TMhelix:5-24;outside:25-75;	gene1269	75	1	22.6256	20.8186	0.75321	YES	inside:1-4;TMhelix:5-24;outside:25-75;	gene1269	75	1	22.6256	20.8186	0.75321	YES	inside:1-4;TMhelix:5-24;outside:25-75;	gene1269	75	1	22.6256	20.8186	0.75321	YES	inside:1-4;TMhelix:5-24;outside:25-75;	gene1269	75	1	22.6256	20.8186	0.75321	YES	inside:1-4;TMhelix:5-24;outside:25-75;	gene1269	75	1	22.6256	20.8186	0.75321	YES	inside:1-4;TMhelix:5-24;outside:25-75;	gene1269	75
gene1278	213	1	18.696	18.647	0.7711	YES	inside:1-8;TMhelix:9-31;outside:32-213;	gene1278	213	1	18.696	18.647	0.7711	YES	inside:1-8;TMhelix:9-31;outside:32-213;	gene1278	213	1	18.696	18.647	0.7711	YES	inside:1-8;TMhelix:9-31;outside:32-213;	gene1278	213	1	18.696	18.647	0.7711	YES	inside:1-8;TMhelix:9-31;outside:32-213;	gene1278	213	1	18.696	18.647	0.7711	YES	inside:1-8;TMhelix:9-31;outside:32-213;	gene1278	213	1	18.696	18.647	0.7711	YES	inside:1-8;TMhelix:9-31;outside:32-213;	gene1278	213
gene1283	468	12	261.857	27.6626	0.78845	YES	inside:1-22;TMhelix:23-45;outside:46-54;TMhelix:55-77;inside:78-83;TMhelix:84-103;outside:104-106;TMhelix:107-129;inside:130-135;TMhelix:136-158;outside:159-182;TMhelix:183-202;inside:203-208;TMhelix:209-231;outside:232-260;TMhelix:261-283;inside:284-336;TMhelix:337-359;outside:360-363;TMhelix:364-386;inside:387-398;TMhelix:399-418;outside:419-427;TMhelix:428-450;inside:451-468;	gene1283	468	12	261.857	27.6626	0.78845	YES	inside:1-22;TMhelix:23-45;outside:46-54;TMhelix:55-77;inside:78-83;TMhelix:84-103;outside:104-106;TMhelix:107-129;inside:130-135;TMhelix:136-158;outside:159-182;TMhelix:183-202;inside:203-208;TMhelix:209-231;outside:232-260;TMhelix:261-283;inside:284-336;TMhelix:337-359;outside:360-363;TMhelix:364-386;inside:387-398;TMhelix:399-418;outside:419-427;TMhelix:428-450;inside:451-468;	gene1283	468	12	261.857	27.6626	0.78845	YES	inside:1-22;TMhelix:23-45;outside:46-54;TMhelix:55-77;inside:78-83;TMhelix:84-103;outside:104-106;TMhelix:107-129;inside:130-135;TMhelix:136-158;outside:159-182;TMhelix:183-202;inside:203-208;TMhelix:209-231;outside:232-260;TMhelix:261-283;inside:284-336;TMhelix:337-359;outside:360-363;TMhelix:364-386;inside:387-398;TMhelix:399-418;outside:419-427;TMhelix:428-450;inside:451-468;	gene1283	468	12	261.857	27.6626	0.78845	YES	inside:1-22;TMhelix:23-45;outside:46-54;TMhelix:55-77;inside:78-83;TMhelix:84-103;outside:104-106;TMhelix:107-129;inside:130-135;TMhelix:136-158;outside:159-182;TMhelix:183-202;inside:203-208;TMhelix:209-231;outside:232-260;TMhelix:261-283;inside:284-336;TMhelix:337-359;outside:360-363;TMhelix:364-386;inside:387-398;TMhelix:399-418;outside:419-427;TMhelix:428-450;inside:451-468;	gene1283	468	12	261.857	27.6626	0.78845	YES	inside:1-22;TMhelix:23-45;outside:46-54;TMhelix:55-77;inside:78-83;TMhelix:84-103;outside:104-106;TMhelix:107-129;inside:130-135;TMhelix:136-158;outside:159-182;TMhelix:183-202;inside:203-208;TMhelix:209-231;outside:232-260;TMhelix:261-283;inside:284-336;TMhelix:337-359;outside:360-363;TMhelix:364-386;inside:387-398;TMhelix:399-418;outside:419-427;TMhelix:428-450;inside:451-468;	gene1283	468	12	261.857	27.6626	0.78845	YES	inside:1-22;TMhelix:23-45;outside:46-54;TMhelix:55-77;inside:78-83;TMhelix:84-103;outside:104-106;TMhelix:107-129;inside:130-135;TMhelix:136-158;outside:159-182;TMhelix:183-202;inside:203-208;TMhelix:209-231;outside:232-260;TMhelix:261-283;inside:284-336;TMhelix:337-359;outside:360-363;TMhelix:364-386;inside:387-398;TMhelix:399-418;outside:419-427;TMhelix:428-450;inside:451-468;	gene1283	468
gene1286	414	8	178.095	21.6617	0.55049	YES	inside:1-11;TMhelix:12-34;outside:35-88;TMhelix:89-111;inside:112-123;TMhelix:124-146;outside:147-150;TMhelix:151-173;inside:174-174;TMhelix:175-197;outside:198-249;TMhelix:250-272;inside:273-278;TMhelix:279-301;outside:302-310;TMhelix:311-333;inside:334-414;	gene1286	414	8	178.095	21.6617	0.55049	YES	inside:1-11;TMhelix:12-34;outside:35-88;TMhelix:89-111;inside:112-123;TMhelix:124-146;outside:147-150;TMhelix:151-173;inside:174-174;TMhelix:175-197;outside:198-249;TMhelix:250-272;inside:273-278;TMhelix:279-301;outside:302-310;TMhelix:311-333;inside:334-414;	gene1286	414	8	178.095	21.6617	0.55049	YES	inside:1-11;TMhelix:12-34;outside:35-88;TMhelix:89-111;inside:112-123;TMhelix:124-146;outside:147-150;TMhelix:151-173;inside:174-174;TMhelix:175-197;outside:198-249;TMhelix:250-272;inside:273-278;TMhelix:279-301;outside:302-310;TMhelix:311-333;inside:334-414;	gene1286	414	8	178.095	21.6617	0.55049	YES	inside:1-11;TMhelix:12-34;outside:35-88;TMhelix:89-111;inside:112-123;TMhelix:124-146;outside:147-150;TMhelix:151-173;inside:174-174;TMhelix:175-197;outside:198-249;TMhelix:250-272;inside:273-278;TMhelix:279-301;outside:302-310;TMhelix:311-333;inside:334-414;	gene1286	414	8	178.095	21.6617	0.55049	YES	inside:1-11;TMhelix:12-34;outside:35-88;TMhelix:89-111;inside:112-123;TMhelix:124-146;outside:147-150;TMhelix:151-173;inside:174-174;TMhelix:175-197;outside:198-249;TMhelix:250-272;inside:273-278;TMhelix:279-301;outside:302-310;TMhelix:311-333;inside:334-414;	gene1286	414	8	178.095	21.6617	0.55049	YES	inside:1-11;TMhelix:12-34;outside:35-88;TMhelix:89-111;inside:112-123;TMhelix:124-146;outside:147-150;TMhelix:151-173;inside:174-174;TMhelix:175-197;outside:198-249;TMhelix:250-272;inside:273-278;TMhelix:279-301;outside:302-310;TMhelix:311-333;inside:334-414;	gene1286	414
gene1289	442	12	256.336	26.1966	0.96501	YES	inside:1-23;TMhelix:24-46;outside:47-55;TMhelix:56-78;inside:79-84;TMhelix:85-104;outside:105-108;TMhelix:109-131;inside:132-143;TMhelix:144-166;outside:167-175;TMhelix:176-195;inside:196-250;TMhelix:251-273;outside:274-282;TMhelix:283-305;inside:306-316;TMhelix:317-335;outside:336-339;TMhelix:340-362;inside:363-374;TMhelix:375-397;outside:398-401;TMhelix:402-424;inside:425-442;	gene1289	442	12	256.336	26.1966	0.96501	YES	inside:1-23;TMhelix:24-46;outside:47-55;TMhelix:56-78;inside:79-84;TMhelix:85-104;outside:105-108;TMhelix:109-131;inside:132-143;TMhelix:144-166;outside:167-175;TMhelix:176-195;inside:196-250;TMhelix:251-273;outside:274-282;TMhelix:283-305;inside:306-316;TMhelix:317-335;outside:336-339;TMhelix:340-362;inside:363-374;TMhelix:375-397;outside:398-401;TMhelix:402-424;inside:425-442;	gene1289	442	12	256.336	26.1966	0.96501	YES	inside:1-23;TMhelix:24-46;outside:47-55;TMhelix:56-78;inside:79-84;TMhelix:85-104;outside:105-108;TMhelix:109-131;inside:132-143;TMhelix:144-166;outside:167-175;TMhelix:176-195;inside:196-250;TMhelix:251-273;outside:274-282;TMhelix:283-305;inside:306-316;TMhelix:317-335;outside:336-339;TMhelix:340-362;inside:363-374;TMhelix:375-397;outside:398-401;TMhelix:402-424;inside:425-442;	gene1289	442	12	256.336	26.1966	0.96501	YES	inside:1-23;TMhelix:24-46;outside:47-55;TMhelix:56-78;inside:79-84;TMhelix:85-104;outside:105-108;TMhelix:109-131;inside:132-143;TMhelix:144-166;outside:167-175;TMhelix:176-195;inside:196-250;TMhelix:251-273;outside:274-282;TMhelix:283-305;inside:306-316;TMhelix:317-335;outside:336-339;TMhelix:340-362;inside:363-374;TMhelix:375-397;outside:398-401;TMhelix:402-424;inside:425-442;	gene1289	442	12	256.336	26.1966	0.96501	YES	inside:1-23;TMhelix:24-46;outside:47-55;TMhelix:56-78;inside:79-84;TMhelix:85-104;outside:105-108;TMhelix:109-131;inside:132-143;TMhelix:144-166;outside:167-175;TMhelix:176-195;inside:196-250;TMhelix:251-273;outside:274-282;TMhelix:283-305;inside:306-316;TMhelix:317-335;outside:336-339;TMhelix:340-362;inside:363-374;TMhelix:375-397;outside:398-401;TMhelix:402-424;inside:425-442;	gene1289	442	12	256.336	26.1966	0.96501	YES	inside:1-23;TMhelix:24-46;outside:47-55;TMhelix:56-78;inside:79-84;TMhelix:85-104;outside:105-108;TMhelix:109-131;inside:132-143;TMhelix:144-166;outside:167-175;TMhelix:176-195;inside:196-250;TMhelix:251-273;outside:274-282;TMhelix:283-305;inside:306-316;TMhelix:317-335;outside:336-339;TMhelix:340-362;inside:363-374;TMhelix:375-397;outside:398-401;TMhelix:402-424;inside:425-442;	gene1289	442
gene1292	316	10	213.659	43.5745	0.99983	YES	inside:1-6;TMhelix:7-29;outside:30-33;TMhelix:34-56;inside:57-64;TMhelix:65-87;outside:88-91;TMhelix:92-114;inside:115-120;TMhelix:121-140;outside:141-159;TMhelix:160-177;inside:178-188;TMhelix:189-211;outside:212-215;TMhelix:216-238;inside:239-242;TMhelix:243-265;outside:266-268;TMhelix:269-291;inside:292-316;	gene1292	316	10	213.659	43.5745	0.99983	YES	inside:1-6;TMhelix:7-29;outside:30-33;TMhelix:34-56;inside:57-64;TMhelix:65-87;outside:88-91;TMhelix:92-114;inside:115-120;TMhelix:121-140;outside:141-159;TMhelix:160-177;inside:178-188;TMhelix:189-211;outside:212-215;TMhelix:216-238;inside:239-242;TMhelix:243-265;outside:266-268;TMhelix:269-291;inside:292-316;	gene1292	316	10	213.659	43.5745	0.99983	YES	inside:1-6;TMhelix:7-29;outside:30-33;TMhelix:34-56;inside:57-64;TMhelix:65-87;outside:88-91;TMhelix:92-114;inside:115-120;TMhelix:121-140;outside:141-159;TMhelix:160-177;inside:178-188;TMhelix:189-211;outside:212-215;TMhelix:216-238;inside:239-242;TMhelix:243-265;outside:266-268;TMhelix:269-291;inside:292-316;	gene1292	316	10	213.659	43.5745	0.99983	YES	inside:1-6;TMhelix:7-29;outside:30-33;TMhelix:34-56;inside:57-64;TMhelix:65-87;outside:88-91;TMhelix:92-114;inside:115-120;TMhelix:121-140;outside:141-159;TMhelix:160-177;inside:178-188;TMhelix:189-211;outside:212-215;TMhelix:216-238;inside:239-242;TMhelix:243-265;outside:266-268;TMhelix:269-291;inside:292-316;	gene1292	316	10	213.659	43.5745	0.99983	YES	inside:1-6;TMhelix:7-29;outside:30-33;TMhelix:34-56;inside:57-64;TMhelix:65-87;outside:88-91;TMhelix:92-114;inside:115-120;TMhelix:121-140;outside:141-159;TMhelix:160-177;inside:178-188;TMhelix:189-211;outside:212-215;TMhelix:216-238;inside:239-242;TMhelix:243-265;outside:266-268;TMhelix:269-291;inside:292-316;	gene1292	316	10	213.659	43.5745	0.99983	YES	inside:1-6;TMhelix:7-29;outside:30-33;TMhelix:34-56;inside:57-64;TMhelix:65-87;outside:88-91;TMhelix:92-114;inside:115-120;TMhelix:121-140;outside:141-159;TMhelix:160-177;inside:178-188;TMhelix:189-211;outside:212-215;TMhelix:216-238;inside:239-242;TMhelix:243-265;outside:266-268;TMhelix:269-291;inside:292-316;	gene1292	316
gene1296	217	3	98.1643	25.1461	0.00483	YES	outside:1-19;TMhelix:20-42;inside:43-70;TMhelix:71-93;outside:94-184;TMhelix:185-207;inside:208-217;	gene1296	217	3	98.1643	25.1461	0.00483	YES	outside:1-19;TMhelix:20-42;inside:43-70;TMhelix:71-93;outside:94-184;TMhelix:185-207;inside:208-217;	gene1296	217	3	98.1643	25.1461	0.00483	YES	outside:1-19;TMhelix:20-42;inside:43-70;TMhelix:71-93;outside:94-184;TMhelix:185-207;inside:208-217;	gene1296	217	3	98.1643	25.1461	0.00483	YES	outside:1-19;TMhelix:20-42;inside:43-70;TMhelix:71-93;outside:94-184;TMhelix:185-207;inside:208-217;	gene1296	217	3	98.1643	25.1461	0.00483	YES	outside:1-19;TMhelix:20-42;inside:43-70;TMhelix:71-93;outside:94-184;TMhelix:185-207;inside:208-217;	gene1296	217	3	98.1643	25.1461	0.00483	YES	outside:1-19;TMhelix:20-42;inside:43-70;TMhelix:71-93;outside:94-184;TMhelix:185-207;inside:208-217;	gene1296	217
gene1297	248	3	93.9603	23.4274	0.05714	YES	outside:1-19;TMhelix:20-42;inside:43-147;TMhelix:148-170;outside:171-189;TMhelix:190-212;inside:213-248;	gene1297	248	3	93.9603	23.4274	0.05714	YES	outside:1-19;TMhelix:20-42;inside:43-147;TMhelix:148-170;outside:171-189;TMhelix:190-212;inside:213-248;	gene1297	248	3	93.9603	23.4274	0.05714	YES	outside:1-19;TMhelix:20-42;inside:43-147;TMhelix:148-170;outside:171-189;TMhelix:190-212;inside:213-248;	gene1297	248	3	93.9603	23.4274	0.05714	YES	outside:1-19;TMhelix:20-42;inside:43-147;TMhelix:148-170;outside:171-189;TMhelix:190-212;inside:213-248;	gene1297	248	3	93.9603	23.4274	0.05714	YES	outside:1-19;TMhelix:20-42;inside:43-147;TMhelix:148-170;outside:171-189;TMhelix:190-212;inside:213-248;	gene1297	248	3	93.9603	23.4274	0.05714	YES	outside:1-19;TMhelix:20-42;inside:43-147;TMhelix:148-170;outside:171-189;TMhelix:190-212;inside:213-248;	gene1297	248
gene1301	190	5	103.268	23.2468	0.02788	YES	outside:1-37;TMhelix:38-60;inside:61-66;TMhelix:67-86;outside:87-95;TMhelix:96-115;inside:116-134;TMhelix:135-157;outside:158-171;TMhelix:172-189;inside:190-190;	gene1301	190	5	103.268	23.2468	0.02788	YES	outside:1-37;TMhelix:38-60;inside:61-66;TMhelix:67-86;outside:87-95;TMhelix:96-115;inside:116-134;TMhelix:135-157;outside:158-171;TMhelix:172-189;inside:190-190;	gene1301	190	5	103.268	23.2468	0.02788	YES	outside:1-37;TMhelix:38-60;inside:61-66;TMhelix:67-86;outside:87-95;TMhelix:96-115;inside:116-134;TMhelix:135-157;outside:158-171;TMhelix:172-189;inside:190-190;	gene1301	190	5	103.268	23.2468	0.02788	YES	outside:1-37;TMhelix:38-60;inside:61-66;TMhelix:67-86;outside:87-95;TMhelix:96-115;inside:116-134;TMhelix:135-157;outside:158-171;TMhelix:172-189;inside:190-190;	gene1301	190	5	103.268	23.2468	0.02788	YES	outside:1-37;TMhelix:38-60;inside:61-66;TMhelix:67-86;outside:87-95;TMhelix:96-115;inside:116-134;TMhelix:135-157;outside:158-171;TMhelix:172-189;inside:190-190;	gene1301	190	5	103.268	23.2468	0.02788	YES	outside:1-37;TMhelix:38-60;inside:61-66;TMhelix:67-86;outside:87-95;TMhelix:96-115;inside:116-134;TMhelix:135-157;outside:158-171;TMhelix:172-189;inside:190-190;	gene1301	190
gene1310	843	10	227.056	22.4112	0.9817	YES	inside:1-20;TMhelix:21-43;outside:44-270;TMhelix:271-293;inside:294-313;TMhelix:314-336;outside:337-367;TMhelix:368-390;inside:391-402;TMhelix:403-425;outside:426-434;TMhelix:435-457;inside:458-481;TMhelix:482-504;outside:505-716;TMhelix:717-739;inside:740-770;TMhelix:771-793;outside:794-805;TMhelix:806-828;inside:829-843;	gene1310	843	10	227.056	22.4112	0.9817	YES	inside:1-20;TMhelix:21-43;outside:44-270;TMhelix:271-293;inside:294-313;TMhelix:314-336;outside:337-367;TMhelix:368-390;inside:391-402;TMhelix:403-425;outside:426-434;TMhelix:435-457;inside:458-481;TMhelix:482-504;outside:505-716;TMhelix:717-739;inside:740-770;TMhelix:771-793;outside:794-805;TMhelix:806-828;inside:829-843;	gene1310	843	10	227.056	22.4112	0.9817	YES	inside:1-20;TMhelix:21-43;outside:44-270;TMhelix:271-293;inside:294-313;TMhelix:314-336;outside:337-367;TMhelix:368-390;inside:391-402;TMhelix:403-425;outside:426-434;TMhelix:435-457;inside:458-481;TMhelix:482-504;outside:505-716;TMhelix:717-739;inside:740-770;TMhelix:771-793;outside:794-805;TMhelix:806-828;inside:829-843;	gene1310	843	10	227.056	22.4112	0.9817	YES	inside:1-20;TMhelix:21-43;outside:44-270;TMhelix:271-293;inside:294-313;TMhelix:314-336;outside:337-367;TMhelix:368-390;inside:391-402;TMhelix:403-425;outside:426-434;TMhelix:435-457;inside:458-481;TMhelix:482-504;outside:505-716;TMhelix:717-739;inside:740-770;TMhelix:771-793;outside:794-805;TMhelix:806-828;inside:829-843;	gene1310	843	10	227.056	22.4112	0.9817	YES	inside:1-20;TMhelix:21-43;outside:44-270;TMhelix:271-293;inside:294-313;TMhelix:314-336;outside:337-367;TMhelix:368-390;inside:391-402;TMhelix:403-425;outside:426-434;TMhelix:435-457;inside:458-481;TMhelix:482-504;outside:505-716;TMhelix:717-739;inside:740-770;TMhelix:771-793;outside:794-805;TMhelix:806-828;inside:829-843;	gene1310	843	10	227.056	22.4112	0.9817	YES	inside:1-20;TMhelix:21-43;outside:44-270;TMhelix:271-293;inside:294-313;TMhelix:314-336;outside:337-367;TMhelix:368-390;inside:391-402;TMhelix:403-425;outside:426-434;TMhelix:435-457;inside:458-481;TMhelix:482-504;outside:505-716;TMhelix:717-739;inside:740-770;TMhelix:771-793;outside:794-805;TMhelix:806-828;inside:829-843;	gene1310	843
gene1313	200	5	106.704	36.1196	0.23906	YES	outside:1-9;TMhelix:10-32;inside:33-43;TMhelix:44-66;outside:67-69;TMhelix:70-89;inside:90-138;TMhelix:139-161;outside:162-180;TMhelix:181-199;inside:200-200;	gene1313	200	5	106.704	36.1196	0.23906	YES	outside:1-9;TMhelix:10-32;inside:33-43;TMhelix:44-66;outside:67-69;TMhelix:70-89;inside:90-138;TMhelix:139-161;outside:162-180;TMhelix:181-199;inside:200-200;	gene1313	200	5	106.704	36.1196	0.23906	YES	outside:1-9;TMhelix:10-32;inside:33-43;TMhelix:44-66;outside:67-69;TMhelix:70-89;inside:90-138;TMhelix:139-161;outside:162-180;TMhelix:181-199;inside:200-200;	gene1313	200	5	106.704	36.1196	0.23906	YES	outside:1-9;TMhelix:10-32;inside:33-43;TMhelix:44-66;outside:67-69;TMhelix:70-89;inside:90-138;TMhelix:139-161;outside:162-180;TMhelix:181-199;inside:200-200;	gene1313	200	5	106.704	36.1196	0.23906	YES	outside:1-9;TMhelix:10-32;inside:33-43;TMhelix:44-66;outside:67-69;TMhelix:70-89;inside:90-138;TMhelix:139-161;outside:162-180;TMhelix:181-199;inside:200-200;	gene1313	200	5	106.704	36.1196	0.23906	YES	outside:1-9;TMhelix:10-32;inside:33-43;TMhelix:44-66;outside:67-69;TMhelix:70-89;inside:90-138;TMhelix:139-161;outside:162-180;TMhelix:181-199;inside:200-200;	gene1313	200
gene1316	150	3	54.4026	1.44955	0.80962	NO	inside:1-59;TMhelix:60-77;outside:78-80;TMhelix:81-100;inside:101-120;TMhelix:121-143;outside:144-150;	gene1316	150	3	54.4026	1.44955	0.80962	NO	inside:1-59;TMhelix:60-77;outside:78-80;TMhelix:81-100;inside:101-120;TMhelix:121-143;outside:144-150;	gene1316	150	3	54.4026	1.44955	0.80962	NO	inside:1-59;TMhelix:60-77;outside:78-80;TMhelix:81-100;inside:101-120;TMhelix:121-143;outside:144-150;	gene1316	150	3	54.4026	1.44955	0.80962	NO	inside:1-59;TMhelix:60-77;outside:78-80;TMhelix:81-100;inside:101-120;TMhelix:121-143;outside:144-150;	gene1316	150	3	54.4026	1.44955	0.80962	NO	inside:1-59;TMhelix:60-77;outside:78-80;TMhelix:81-100;inside:101-120;TMhelix:121-143;outside:144-150;	gene1316	150	3	54.4026	1.44955	0.80962	NO	inside:1-59;TMhelix:60-77;outside:78-80;TMhelix:81-100;inside:101-120;TMhelix:121-143;outside:144-150;	gene1316	150
gene1319	339	1	40.6764	21.9778	0.62585	YES	inside:1-50;TMhelix:51-73;outside:74-339;	gene1319	339	1	40.6764	21.9778	0.62585	YES	inside:1-50;TMhelix:51-73;outside:74-339;	gene1319	339	1	40.6764	21.9778	0.62585	YES	inside:1-50;TMhelix:51-73;outside:74-339;	gene1319	339	1	40.6764	21.9778	0.62585	YES	inside:1-50;TMhelix:51-73;outside:74-339;	gene1319	339	1	40.6764	21.9778	0.62585	YES	inside:1-50;TMhelix:51-73;outside:74-339;	gene1319	339	1	40.6764	21.9778	0.62585	YES	inside:1-50;TMhelix:51-73;outside:74-339;	gene1319	339
gene1320	176	4	81.1435	22.3082	0.98475	YES	inside:1-33;TMhelix:34-56;outside:57-65;TMhelix:66-83;inside:84-111;TMhelix:112-134;outside:135-137;TMhelix:138-157;inside:158-176;	gene1320	176	4	81.1435	22.3082	0.98475	YES	inside:1-33;TMhelix:34-56;outside:57-65;TMhelix:66-83;inside:84-111;TMhelix:112-134;outside:135-137;TMhelix:138-157;inside:158-176;	gene1320	176	4	81.1435	22.3082	0.98475	YES	inside:1-33;TMhelix:34-56;outside:57-65;TMhelix:66-83;inside:84-111;TMhelix:112-134;outside:135-137;TMhelix:138-157;inside:158-176;	gene1320	176	4	81.1435	22.3082	0.98475	YES	inside:1-33;TMhelix:34-56;outside:57-65;TMhelix:66-83;inside:84-111;TMhelix:112-134;outside:135-137;TMhelix:138-157;inside:158-176;	gene1320	176	4	81.1435	22.3082	0.98475	YES	inside:1-33;TMhelix:34-56;outside:57-65;TMhelix:66-83;inside:84-111;TMhelix:112-134;outside:135-137;TMhelix:138-157;inside:158-176;	gene1320	176	4	81.1435	22.3082	0.98475	YES	inside:1-33;TMhelix:34-56;outside:57-65;TMhelix:66-83;inside:84-111;TMhelix:112-134;outside:135-137;TMhelix:138-157;inside:158-176;	gene1320	176
gene1321	283	1	21.0316	21.0234	0.95857	YES	inside:1-20;TMhelix:21-43;outside:44-283;	gene1321	283	1	21.0316	21.0234	0.95857	YES	inside:1-20;TMhelix:21-43;outside:44-283;	gene1321	283	1	21.0316	21.0234	0.95857	YES	inside:1-20;TMhelix:21-43;outside:44-283;	gene1321	283	1	21.0316	21.0234	0.95857	YES	inside:1-20;TMhelix:21-43;outside:44-283;	gene1321	283	1	21.0316	21.0234	0.95857	YES	inside:1-20;TMhelix:21-43;outside:44-283;	gene1321	283	1	21.0316	21.0234	0.95857	YES	inside:1-20;TMhelix:21-43;outside:44-283;	gene1321	283
gene1322	146	1	18.9033	0.00482	0.83304	NO	inside:1-87;TMhelix:88-107;outside:108-146;	gene1322	146	1	18.9033	0.00482	0.83304	NO	inside:1-87;TMhelix:88-107;outside:108-146;	gene1322	146	1	18.9033	0.00482	0.83304	NO	inside:1-87;TMhelix:88-107;outside:108-146;	gene1322	146	1	18.9033	0.00482	0.83304	NO	inside:1-87;TMhelix:88-107;outside:108-146;	gene1322	146	1	18.9033	0.00482	0.83304	NO	inside:1-87;TMhelix:88-107;outside:108-146;	gene1322	146	1	18.9033	0.00482	0.83304	NO	inside:1-87;TMhelix:88-107;outside:108-146;	gene1322	146
gene1327	215	1	23.6511	23.6284	0.84153	YES	inside:1-19;TMhelix:20-42;outside:43-215;	gene1327	215	1	23.6511	23.6284	0.84153	YES	inside:1-19;TMhelix:20-42;outside:43-215;	gene1327	215	1	23.6511	23.6284	0.84153	YES	inside:1-19;TMhelix:20-42;outside:43-215;	gene1327	215	1	23.6511	23.6284	0.84153	YES	inside:1-19;TMhelix:20-42;outside:43-215;	gene1327	215	1	23.6511	23.6284	0.84153	YES	inside:1-19;TMhelix:20-42;outside:43-215;	gene1327	215	1	23.6511	23.6284	0.84153	YES	inside:1-19;TMhelix:20-42;outside:43-215;	gene1327	215
gene1328	291	6	127.213	16.3013	0.99745	YES	inside:1-44;TMhelix:45-67;outside:68-132;TMhelix:133-150;inside:151-161;TMhelix:162-184;outside:185-193;TMhelix:194-216;inside:217-227;TMhelix:228-245;outside:246-248;TMhelix:249-271;inside:272-291;	gene1328	291	6	127.213	16.3013	0.99745	YES	inside:1-44;TMhelix:45-67;outside:68-132;TMhelix:133-150;inside:151-161;TMhelix:162-184;outside:185-193;TMhelix:194-216;inside:217-227;TMhelix:228-245;outside:246-248;TMhelix:249-271;inside:272-291;	gene1328	291	6	127.213	16.3013	0.99745	YES	inside:1-44;TMhelix:45-67;outside:68-132;TMhelix:133-150;inside:151-161;TMhelix:162-184;outside:185-193;TMhelix:194-216;inside:217-227;TMhelix:228-245;outside:246-248;TMhelix:249-271;inside:272-291;	gene1328	291	6	127.213	16.3013	0.99745	YES	inside:1-44;TMhelix:45-67;outside:68-132;TMhelix:133-150;inside:151-161;TMhelix:162-184;outside:185-193;TMhelix:194-216;inside:217-227;TMhelix:228-245;outside:246-248;TMhelix:249-271;inside:272-291;	gene1328	291	6	127.213	16.3013	0.99745	YES	inside:1-44;TMhelix:45-67;outside:68-132;TMhelix:133-150;inside:151-161;TMhelix:162-184;outside:185-193;TMhelix:194-216;inside:217-227;TMhelix:228-245;outside:246-248;TMhelix:249-271;inside:272-291;	gene1328	291	6	127.213	16.3013	0.99745	YES	inside:1-44;TMhelix:45-67;outside:68-132;TMhelix:133-150;inside:151-161;TMhelix:162-184;outside:185-193;TMhelix:194-216;inside:217-227;TMhelix:228-245;outside:246-248;TMhelix:249-271;inside:272-291;	gene1328	291
gene1337	115	2	54.6276	31.3812	0.99006	YES	inside:1-6;TMhelix:7-26;outside:27-53;TMhelix:54-76;inside:77-115;	gene1337	115	2	54.6276	31.3812	0.99006	YES	inside:1-6;TMhelix:7-26;outside:27-53;TMhelix:54-76;inside:77-115;	gene1337	115	2	54.6276	31.3812	0.99006	YES	inside:1-6;TMhelix:7-26;outside:27-53;TMhelix:54-76;inside:77-115;	gene1337	115	2	54.6276	31.3812	0.99006	YES	inside:1-6;TMhelix:7-26;outside:27-53;TMhelix:54-76;inside:77-115;	gene1337	115	2	54.6276	31.3812	0.99006	YES	inside:1-6;TMhelix:7-26;outside:27-53;TMhelix:54-76;inside:77-115;	gene1337	115	2	54.6276	31.3812	0.99006	YES	inside:1-6;TMhelix:7-26;outside:27-53;TMhelix:54-76;inside:77-115;	gene1337	115
gene1339	119	3	67.3535	22.658	0.52421	YES	inside:1-6;TMhelix:7-29;outside:30-58;TMhelix:59-81;inside:82-87;TMhelix:88-110;outside:111-119;	gene1339	119	3	67.3535	22.658	0.52421	YES	inside:1-6;TMhelix:7-29;outside:30-58;TMhelix:59-81;inside:82-87;TMhelix:88-110;outside:111-119;	gene1339	119	3	67.3535	22.658	0.52421	YES	inside:1-6;TMhelix:7-29;outside:30-58;TMhelix:59-81;inside:82-87;TMhelix:88-110;outside:111-119;	gene1339	119	3	67.3535	22.658	0.52421	YES	inside:1-6;TMhelix:7-29;outside:30-58;TMhelix:59-81;inside:82-87;TMhelix:88-110;outside:111-119;	gene1339	119	3	67.3535	22.658	0.52421	YES	inside:1-6;TMhelix:7-29;outside:30-58;TMhelix:59-81;inside:82-87;TMhelix:88-110;outside:111-119;	gene1339	119	3	67.3535	22.658	0.52421	YES	inside:1-6;TMhelix:7-29;outside:30-58;TMhelix:59-81;inside:82-87;TMhelix:88-110;outside:111-119;	gene1339	119
gene1342	417	1	20.1624	0.00058	0.8717	NO	inside:1-108;TMhelix:109-131;outside:132-417;	gene1342	417	1	20.1624	0.00058	0.8717	NO	inside:1-108;TMhelix:109-131;outside:132-417;	gene1342	417	1	20.1624	0.00058	0.8717	NO	inside:1-108;TMhelix:109-131;outside:132-417;	gene1342	417	1	20.1624	0.00058	0.8717	NO	inside:1-108;TMhelix:109-131;outside:132-417;	gene1342	417	1	20.1624	0.00058	0.8717	NO	inside:1-108;TMhelix:109-131;outside:132-417;	gene1342	417	1	20.1624	0.00058	0.8717	NO	inside:1-108;TMhelix:109-131;outside:132-417;	gene1342	417
gene1346	354	8	182.622	23.3602	0.25148	YES	outside:1-19;TMhelix:20-42;inside:43-90;TMhelix:91-113;outside:114-122;TMhelix:123-145;inside:146-165;TMhelix:166-188;outside:189-202;TMhelix:203-222;inside:223-253;TMhelix:254-276;outside:277-290;TMhelix:291-313;inside:314-325;TMhelix:326-348;outside:349-354;	gene1346	354	8	182.622	23.3602	0.25148	YES	outside:1-19;TMhelix:20-42;inside:43-90;TMhelix:91-113;outside:114-122;TMhelix:123-145;inside:146-165;TMhelix:166-188;outside:189-202;TMhelix:203-222;inside:223-253;TMhelix:254-276;outside:277-290;TMhelix:291-313;inside:314-325;TMhelix:326-348;outside:349-354;	gene1346	354	8	182.622	23.3602	0.25148	YES	outside:1-19;TMhelix:20-42;inside:43-90;TMhelix:91-113;outside:114-122;TMhelix:123-145;inside:146-165;TMhelix:166-188;outside:189-202;TMhelix:203-222;inside:223-253;TMhelix:254-276;outside:277-290;TMhelix:291-313;inside:314-325;TMhelix:326-348;outside:349-354;	gene1346	354	8	182.622	23.3602	0.25148	YES	outside:1-19;TMhelix:20-42;inside:43-90;TMhelix:91-113;outside:114-122;TMhelix:123-145;inside:146-165;TMhelix:166-188;outside:189-202;TMhelix:203-222;inside:223-253;TMhelix:254-276;outside:277-290;TMhelix:291-313;inside:314-325;TMhelix:326-348;outside:349-354;	gene1346	354	8	182.622	23.3602	0.25148	YES	outside:1-19;TMhelix:20-42;inside:43-90;TMhelix:91-113;outside:114-122;TMhelix:123-145;inside:146-165;TMhelix:166-188;outside:189-202;TMhelix:203-222;inside:223-253;TMhelix:254-276;outside:277-290;TMhelix:291-313;inside:314-325;TMhelix:326-348;outside:349-354;	gene1346	354	8	182.622	23.3602	0.25148	YES	outside:1-19;TMhelix:20-42;inside:43-90;TMhelix:91-113;outside:114-122;TMhelix:123-145;inside:146-165;TMhelix:166-188;outside:189-202;TMhelix:203-222;inside:223-253;TMhelix:254-276;outside:277-290;TMhelix:291-313;inside:314-325;TMhelix:326-348;outside:349-354;	gene1346	354
gene1348	210	5	107.397	46.8382	0.01235	YES	outside:1-4;TMhelix:5-24;inside:25-30;TMhelix:31-49;outside:50-52;TMhelix:53-75;inside:76-87;TMhelix:88-110;outside:111-144;TMhelix:145-167;inside:168-210;	gene1348	210	5	107.397	46.8382	0.01235	YES	outside:1-4;TMhelix:5-24;inside:25-30;TMhelix:31-49;outside:50-52;TMhelix:53-75;inside:76-87;TMhelix:88-110;outside:111-144;TMhelix:145-167;inside:168-210;	gene1348	210	5	107.397	46.8382	0.01235	YES	outside:1-4;TMhelix:5-24;inside:25-30;TMhelix:31-49;outside:50-52;TMhelix:53-75;inside:76-87;TMhelix:88-110;outside:111-144;TMhelix:145-167;inside:168-210;	gene1348	210	5	107.397	46.8382	0.01235	YES	outside:1-4;TMhelix:5-24;inside:25-30;TMhelix:31-49;outside:50-52;TMhelix:53-75;inside:76-87;TMhelix:88-110;outside:111-144;TMhelix:145-167;inside:168-210;	gene1348	210	5	107.397	46.8382	0.01235	YES	outside:1-4;TMhelix:5-24;inside:25-30;TMhelix:31-49;outside:50-52;TMhelix:53-75;inside:76-87;TMhelix:88-110;outside:111-144;TMhelix:145-167;inside:168-210;	gene1348	210	5	107.397	46.8382	0.01235	YES	outside:1-4;TMhelix:5-24;inside:25-30;TMhelix:31-49;outside:50-52;TMhelix:53-75;inside:76-87;TMhelix:88-110;outside:111-144;TMhelix:145-167;inside:168-210;	gene1348	210
gene1349	101	3	65.4908	42.4803	0.05856	YES	outside:1-4;TMhelix:5-24;inside:25-28;TMhelix:29-51;outside:52-60;TMhelix:61-83;inside:84-101;	gene1349	101	3	65.4908	42.4803	0.05856	YES	outside:1-4;TMhelix:5-24;inside:25-28;TMhelix:29-51;outside:52-60;TMhelix:61-83;inside:84-101;	gene1349	101	3	65.4908	42.4803	0.05856	YES	outside:1-4;TMhelix:5-24;inside:25-28;TMhelix:29-51;outside:52-60;TMhelix:61-83;inside:84-101;	gene1349	101	3	65.4908	42.4803	0.05856	YES	outside:1-4;TMhelix:5-24;inside:25-28;TMhelix:29-51;outside:52-60;TMhelix:61-83;inside:84-101;	gene1349	101	3	65.4908	42.4803	0.05856	YES	outside:1-4;TMhelix:5-24;inside:25-28;TMhelix:29-51;outside:52-60;TMhelix:61-83;inside:84-101;	gene1349	101	3	65.4908	42.4803	0.05856	YES	outside:1-4;TMhelix:5-24;inside:25-28;TMhelix:29-51;outside:52-60;TMhelix:61-83;inside:84-101;	gene1349	101
gene1350	686	16	356.471	41.3634	0.00451	YES	outside:1-9;TMhelix:10-32;inside:33-38;TMhelix:39-61;outside:62-92;TMhelix:93-115;inside:116-121;TMhelix:122-141;outside:142-144;TMhelix:145-167;inside:168-179;TMhelix:180-202;outside:203-216;TMhelix:217-239;inside:240-259;TMhelix:260-282;outside:283-291;TMhelix:292-314;inside:315-320;TMhelix:321-343;outside:344-346;TMhelix:347-369;inside:370-389;TMhelix:390-409;outside:410-428;TMhelix:429-451;in…	gene1350	686	16	356.471	41.3634	0.00451	YES	outside:1-9;TMhelix:10-32;inside:33-38;TMhelix:39-61;outside:62-92;TMhelix:93-115;inside:116-121;TMhelix:122-141;outside:142-144;TMhelix:145-167;inside:168-179;TMhelix:180-202;outside:203-216;TMhelix:217-239;inside:240-259;TMhelix:260-282;outside:283-291;TMhelix:292-314;inside:315-320;TMhelix:321-343;outside:344-346;TMhelix:347-369;inside:370-389;TMhelix:390-409;outside:410-428;TMhelix:429-451;in…	gene1350	686	16	356.471	41.3634	0.00451	YES	outside:1-9;TMhelix:10-32;inside:33-38;TMhelix:39-61;outside:62-92;TMhelix:93-115;inside:116-121;TMhelix:122-141;outside:142-144;TMhelix:145-167;inside:168-179;TMhelix:180-202;outside:203-216;TMhelix:217-239;inside:240-259;TMhelix:260-282;outside:283-291;TMhelix:292-314;inside:315-320;TMhelix:321-343;outside:344-346;TMhelix:347-369;inside:370-389;TMhelix:390-409;outside:410-428;TMhelix:429-451;in…	gene1350	686	16	356.471	41.3634	0.00451	YES	outside:1-9;TMhelix:10-32;inside:33-38;TMhelix:39-61;outside:62-92;TMhelix:93-115;inside:116-121;TMhelix:122-141;outside:142-144;TMhelix:145-167;inside:168-179;TMhelix:180-202;outside:203-216;TMhelix:217-239;inside:240-259;TMhelix:260-282;outside:283-291;TMhelix:292-314;inside:315-320;TMhelix:321-343;outside:344-346;TMhelix:347-369;inside:370-389;TMhelix:390-409;outside:410-428;TMhelix:429-451;in…	gene1350	686	16	356.471	41.3634	0.00451	YES	outside:1-9;TMhelix:10-32;inside:33-38;TMhelix:39-61;outside:62-92;TMhelix:93-115;inside:116-121;TMhelix:122-141;outside:142-144;TMhelix:145-167;inside:168-179;TMhelix:180-202;outside:203-216;TMhelix:217-239;inside:240-259;TMhelix:260-282;outside:283-291;TMhelix:292-314;inside:315-320;TMhelix:321-343;outside:344-346;TMhelix:347-369;inside:370-389;TMhelix:390-409;outside:410-428;TMhelix:429-451;in…	gene1350	686	16	356.471	41.3634	0.00451	YES	outside:1-9;TMhelix:10-32;inside:33-38;TMhelix:39-61;outside:62-92;TMhelix:93-115;inside:116-121;TMhelix:122-141;outside:142-144;TMhelix:145-167;inside:168-179;TMhelix:180-202;outside:203-216;TMhelix:217-239;inside:240-259;TMhelix:260-282;outside:283-291;TMhelix:292-314;inside:315-320;TMhelix:321-343;outside:344-346;TMhelix:347-369;inside:370-389;TMhelix:390-409;outside:410-428;TMhelix:429-451;in…	gene1350	686
gene1351	488	14	300.071	39.9829	0.01823	YES	outside:1-4;TMhelix:5-22;inside:23-26;TMhelix:27-49;outside:50-81;TMhelix:82-104;inside:105-110;TMhelix:111-129;outside:130-132;TMhelix:133-155;inside:156-161;TMhelix:162-184;outside:185-203;TMhelix:204-226;inside:227-237;TMhelix:238-260;outside:261-269;TMhelix:270-291;inside:292-297;TMhelix:298-320;outside:321-324;TMhelix:325-347;inside:348-367;TMhelix:368-390;outside:391-402;TMhelix:403-422;ins…	gene1351	488	14	300.071	39.9829	0.01823	YES	outside:1-4;TMhelix:5-22;inside:23-26;TMhelix:27-49;outside:50-81;TMhelix:82-104;inside:105-110;TMhelix:111-129;outside:130-132;TMhelix:133-155;inside:156-161;TMhelix:162-184;outside:185-203;TMhelix:204-226;inside:227-237;TMhelix:238-260;outside:261-269;TMhelix:270-291;inside:292-297;TMhelix:298-320;outside:321-324;TMhelix:325-347;inside:348-367;TMhelix:368-390;outside:391-402;TMhelix:403-422;ins…	gene1351	488	14	300.071	39.9829	0.01823	YES	outside:1-4;TMhelix:5-22;inside:23-26;TMhelix:27-49;outside:50-81;TMhelix:82-104;inside:105-110;TMhelix:111-129;outside:130-132;TMhelix:133-155;inside:156-161;TMhelix:162-184;outside:185-203;TMhelix:204-226;inside:227-237;TMhelix:238-260;outside:261-269;TMhelix:270-291;inside:292-297;TMhelix:298-320;outside:321-324;TMhelix:325-347;inside:348-367;TMhelix:368-390;outside:391-402;TMhelix:403-422;ins…	gene1351	488	14	300.071	39.9829	0.01823	YES	outside:1-4;TMhelix:5-22;inside:23-26;TMhelix:27-49;outside:50-81;TMhelix:82-104;inside:105-110;TMhelix:111-129;outside:130-132;TMhelix:133-155;inside:156-161;TMhelix:162-184;outside:185-203;TMhelix:204-226;inside:227-237;TMhelix:238-260;outside:261-269;TMhelix:270-291;inside:292-297;TMhelix:298-320;outside:321-324;TMhelix:325-347;inside:348-367;TMhelix:368-390;outside:391-402;TMhelix:403-422;ins…	gene1351	488	14	300.071	39.9829	0.01823	YES	outside:1-4;TMhelix:5-22;inside:23-26;TMhelix:27-49;outside:50-81;TMhelix:82-104;inside:105-110;TMhelix:111-129;outside:130-132;TMhelix:133-155;inside:156-161;TMhelix:162-184;outside:185-203;TMhelix:204-226;inside:227-237;TMhelix:238-260;outside:261-269;TMhelix:270-291;inside:292-297;TMhelix:298-320;outside:321-324;TMhelix:325-347;inside:348-367;TMhelix:368-390;outside:391-402;TMhelix:403-422;ins…	gene1351	488	14	300.071	39.9829	0.01823	YES	outside:1-4;TMhelix:5-22;inside:23-26;TMhelix:27-49;outside:50-81;TMhelix:82-104;inside:105-110;TMhelix:111-129;outside:130-132;TMhelix:133-155;inside:156-161;TMhelix:162-184;outside:185-203;TMhelix:204-226;inside:227-237;TMhelix:238-260;outside:261-269;TMhelix:270-291;inside:292-297;TMhelix:298-320;outside:321-324;TMhelix:325-347;inside:348-367;TMhelix:368-390;outside:391-402;TMhelix:403-422;ins…	gene1351	488
gene1352	490	14	303.016	42.2156	0.00918	YES	outside:1-4;TMhelix:5-24;inside:25-36;TMhelix:37-59;outside:60-73;TMhelix:74-96;inside:97-102;TMhelix:103-122;outside:123-125;TMhelix:126-148;inside:149-160;TMhelix:161-183;outside:184-202;TMhelix:203-225;inside:226-237;TMhelix:238-260;outside:261-274;TMhelix:275-292;inside:293-298;TMhelix:299-318;outside:319-332;TMhelix:333-355;inside:356-375;TMhelix:376-398;outside:399-412;TMhelix:413-435;insid…	gene1352	490	14	303.016	42.2156	0.00918	YES	outside:1-4;TMhelix:5-24;inside:25-36;TMhelix:37-59;outside:60-73;TMhelix:74-96;inside:97-102;TMhelix:103-122;outside:123-125;TMhelix:126-148;inside:149-160;TMhelix:161-183;outside:184-202;TMhelix:203-225;inside:226-237;TMhelix:238-260;outside:261-274;TMhelix:275-292;inside:293-298;TMhelix:299-318;outside:319-332;TMhelix:333-355;inside:356-375;TMhelix:376-398;outside:399-412;TMhelix:413-435;insid…	gene1352	490	14	303.016	42.2156	0.00918	YES	outside:1-4;TMhelix:5-24;inside:25-36;TMhelix:37-59;outside:60-73;TMhelix:74-96;inside:97-102;TMhelix:103-122;outside:123-125;TMhelix:126-148;inside:149-160;TMhelix:161-183;outside:184-202;TMhelix:203-225;inside:226-237;TMhelix:238-260;outside:261-274;TMhelix:275-292;inside:293-298;TMhelix:299-318;outside:319-332;TMhelix:333-355;inside:356-375;TMhelix:376-398;outside:399-412;TMhelix:413-435;insid…	gene1352	490	14	303.016	42.2156	0.00918	YES	outside:1-4;TMhelix:5-24;inside:25-36;TMhelix:37-59;outside:60-73;TMhelix:74-96;inside:97-102;TMhelix:103-122;outside:123-125;TMhelix:126-148;inside:149-160;TMhelix:161-183;outside:184-202;TMhelix:203-225;inside:226-237;TMhelix:238-260;outside:261-274;TMhelix:275-292;inside:293-298;TMhelix:299-318;outside:319-332;TMhelix:333-355;inside:356-375;TMhelix:376-398;outside:399-412;TMhelix:413-435;insid…	gene1352	490	14	303.016	42.2156	0.00918	YES	outside:1-4;TMhelix:5-24;inside:25-36;TMhelix:37-59;outside:60-73;TMhelix:74-96;inside:97-102;TMhelix:103-122;outside:123-125;TMhelix:126-148;inside:149-160;TMhelix:161-183;outside:184-202;TMhelix:203-225;inside:226-237;TMhelix:238-260;outside:261-274;TMhelix:275-292;inside:293-298;TMhelix:299-318;outside:319-332;TMhelix:333-355;inside:356-375;TMhelix:376-398;outside:399-412;TMhelix:413-435;insid…	gene1352	490	14	303.016	42.2156	0.00918	YES	outside:1-4;TMhelix:5-24;inside:25-36;TMhelix:37-59;outside:60-73;TMhelix:74-96;inside:97-102;TMhelix:103-122;outside:123-125;TMhelix:126-148;inside:149-160;TMhelix:161-183;outside:184-202;TMhelix:203-225;inside:226-237;TMhelix:238-260;outside:261-274;TMhelix:275-292;inside:293-298;TMhelix:299-318;outside:319-332;TMhelix:333-355;inside:356-375;TMhelix:376-398;outside:399-412;TMhelix:413-435;insid…	gene1352	490
gene1353	102	3	64.8764	41.068	0.13761	YES	outside:1-4;TMhelix:5-27;inside:28-39;TMhelix:40-62;outside:63-74;TMhelix:75-97;inside:98-102;	gene1353	102	3	64.8764	41.068	0.13761	YES	outside:1-4;TMhelix:5-27;inside:28-39;TMhelix:40-62;outside:63-74;TMhelix:75-97;inside:98-102;	gene1353	102	3	64.8764	41.068	0.13761	YES	outside:1-4;TMhelix:5-27;inside:28-39;TMhelix:40-62;outside:63-74;TMhelix:75-97;inside:98-102;	gene1353	102	3	64.8764	41.068	0.13761	YES	outside:1-4;TMhelix:5-27;inside:28-39;TMhelix:40-62;outside:63-74;TMhelix:75-97;inside:98-102;	gene1353	102	3	64.8764	41.068	0.13761	YES	outside:1-4;TMhelix:5-27;inside:28-39;TMhelix:40-62;outside:63-74;TMhelix:75-97;inside:98-102;	gene1353	102	3	64.8764	41.068	0.13761	YES	outside:1-4;TMhelix:5-27;inside:28-39;TMhelix:40-62;outside:63-74;TMhelix:75-97;inside:98-102;	gene1353	102
gene1361	536	9	189.369	19.9323	0.64767	YES	inside:1-4;TMhelix:5-27;outside:28-238;TMhelix:239-261;inside:262-265;TMhelix:266-288;outside:289-302;TMhelix:303-322;inside:323-334;TMhelix:335-357;outside:358-380;TMhelix:381-403;inside:404-434;TMhelix:435-457;outside:458-471;TMhelix:472-494;inside:495-500;TMhelix:501-520;outside:521-536;	gene1361	536	9	189.369	19.9323	0.64767	YES	inside:1-4;TMhelix:5-27;outside:28-238;TMhelix:239-261;inside:262-265;TMhelix:266-288;outside:289-302;TMhelix:303-322;inside:323-334;TMhelix:335-357;outside:358-380;TMhelix:381-403;inside:404-434;TMhelix:435-457;outside:458-471;TMhelix:472-494;inside:495-500;TMhelix:501-520;outside:521-536;	gene1361	536	9	189.369	19.9323	0.64767	YES	inside:1-4;TMhelix:5-27;outside:28-238;TMhelix:239-261;inside:262-265;TMhelix:266-288;outside:289-302;TMhelix:303-322;inside:323-334;TMhelix:335-357;outside:358-380;TMhelix:381-403;inside:404-434;TMhelix:435-457;outside:458-471;TMhelix:472-494;inside:495-500;TMhelix:501-520;outside:521-536;	gene1361	536	9	189.369	19.9323	0.64767	YES	inside:1-4;TMhelix:5-27;outside:28-238;TMhelix:239-261;inside:262-265;TMhelix:266-288;outside:289-302;TMhelix:303-322;inside:323-334;TMhelix:335-357;outside:358-380;TMhelix:381-403;inside:404-434;TMhelix:435-457;outside:458-471;TMhelix:472-494;inside:495-500;TMhelix:501-520;outside:521-536;	gene1361	536	9	189.369	19.9323	0.64767	YES	inside:1-4;TMhelix:5-27;outside:28-238;TMhelix:239-261;inside:262-265;TMhelix:266-288;outside:289-302;TMhelix:303-322;inside:323-334;TMhelix:335-357;outside:358-380;TMhelix:381-403;inside:404-434;TMhelix:435-457;outside:458-471;TMhelix:472-494;inside:495-500;TMhelix:501-520;outside:521-536;	gene1361	536	9	189.369	19.9323	0.64767	YES	inside:1-4;TMhelix:5-27;outside:28-238;TMhelix:239-261;inside:262-265;TMhelix:266-288;outside:289-302;TMhelix:303-322;inside:323-334;TMhelix:335-357;outside:358-380;TMhelix:381-403;inside:404-434;TMhelix:435-457;outside:458-471;TMhelix:472-494;inside:495-500;TMhelix:501-520;outside:521-536;	gene1361	536
gene1362	396	9	199.699	31.1776	0.99772	YES	inside:1-20;TMhelix:21-43;outside:44-52;TMhelix:53-72;inside:73-78;TMhelix:79-101;outside:102-136;TMhelix:137-159;inside:160-165;TMhelix:166-185;outside:186-214;TMhelix:215-237;inside:238-261;TMhelix:262-284;outside:285-303;TMhelix:304-326;inside:327-338;TMhelix:339-361;outside:362-396;	gene1362	396	9	199.699	31.1776	0.99772	YES	inside:1-20;TMhelix:21-43;outside:44-52;TMhelix:53-72;inside:73-78;TMhelix:79-101;outside:102-136;TMhelix:137-159;inside:160-165;TMhelix:166-185;outside:186-214;TMhelix:215-237;inside:238-261;TMhelix:262-284;outside:285-303;TMhelix:304-326;inside:327-338;TMhelix:339-361;outside:362-396;	gene1362	396	9	199.699	31.1776	0.99772	YES	inside:1-20;TMhelix:21-43;outside:44-52;TMhelix:53-72;inside:73-78;TMhelix:79-101;outside:102-136;TMhelix:137-159;inside:160-165;TMhelix:166-185;outside:186-214;TMhelix:215-237;inside:238-261;TMhelix:262-284;outside:285-303;TMhelix:304-326;inside:327-338;TMhelix:339-361;outside:362-396;	gene1362	396	9	199.699	31.1776	0.99772	YES	inside:1-20;TMhelix:21-43;outside:44-52;TMhelix:53-72;inside:73-78;TMhelix:79-101;outside:102-136;TMhelix:137-159;inside:160-165;TMhelix:166-185;outside:186-214;TMhelix:215-237;inside:238-261;TMhelix:262-284;outside:285-303;TMhelix:304-326;inside:327-338;TMhelix:339-361;outside:362-396;	gene1362	396	9	199.699	31.1776	0.99772	YES	inside:1-20;TMhelix:21-43;outside:44-52;TMhelix:53-72;inside:73-78;TMhelix:79-101;outside:102-136;TMhelix:137-159;inside:160-165;TMhelix:166-185;outside:186-214;TMhelix:215-237;inside:238-261;TMhelix:262-284;outside:285-303;TMhelix:304-326;inside:327-338;TMhelix:339-361;outside:362-396;	gene1362	396	9	199.699	31.1776	0.99772	YES	inside:1-20;TMhelix:21-43;outside:44-52;TMhelix:53-72;inside:73-78;TMhelix:79-101;outside:102-136;TMhelix:137-159;inside:160-165;TMhelix:166-185;outside:186-214;TMhelix:215-237;inside:238-261;TMhelix:262-284;outside:285-303;TMhelix:304-326;inside:327-338;TMhelix:339-361;outside:362-396;	gene1362	396
gene1367	205	7	144.157	36.9271	0.97636	YES	inside:1-6;TMhelix:7-29;outside:30-43;TMhelix:44-66;inside:67-72;TMhelix:73-95;outside:96-99;TMhelix:100-117;inside:118-123;TMhelix:124-141;outside:142-155;TMhelix:156-178;inside:179-184;TMhelix:185-204;outside:205-205;	gene1367	205	7	144.157	36.9271	0.97636	YES	inside:1-6;TMhelix:7-29;outside:30-43;TMhelix:44-66;inside:67-72;TMhelix:73-95;outside:96-99;TMhelix:100-117;inside:118-123;TMhelix:124-141;outside:142-155;TMhelix:156-178;inside:179-184;TMhelix:185-204;outside:205-205;	gene1367	205	7	144.157	36.9271	0.97636	YES	inside:1-6;TMhelix:7-29;outside:30-43;TMhelix:44-66;inside:67-72;TMhelix:73-95;outside:96-99;TMhelix:100-117;inside:118-123;TMhelix:124-141;outside:142-155;TMhelix:156-178;inside:179-184;TMhelix:185-204;outside:205-205;	gene1367	205	7	144.157	36.9271	0.97636	YES	inside:1-6;TMhelix:7-29;outside:30-43;TMhelix:44-66;inside:67-72;TMhelix:73-95;outside:96-99;TMhelix:100-117;inside:118-123;TMhelix:124-141;outside:142-155;TMhelix:156-178;inside:179-184;TMhelix:185-204;outside:205-205;	gene1367	205	7	144.157	36.9271	0.97636	YES	inside:1-6;TMhelix:7-29;outside:30-43;TMhelix:44-66;inside:67-72;TMhelix:73-95;outside:96-99;TMhelix:100-117;inside:118-123;TMhelix:124-141;outside:142-155;TMhelix:156-178;inside:179-184;TMhelix:185-204;outside:205-205;	gene1367	205	7	144.157	36.9271	0.97636	YES	inside:1-6;TMhelix:7-29;outside:30-43;TMhelix:44-66;inside:67-72;TMhelix:73-95;outside:96-99;TMhelix:100-117;inside:118-123;TMhelix:124-141;outside:142-155;TMhelix:156-178;inside:179-184;TMhelix:185-204;outside:205-205;	gene1367	205
gene1373	313	4	80.0464	24.0884	0.96815	YES	inside:1-28;TMhelix:29-51;outside:52-60;TMhelix:61-78;inside:79-177;TMhelix:178-197;outside:198-201;TMhelix:202-224;inside:225-313;	gene1373	313	4	80.0464	24.0884	0.96815	YES	inside:1-28;TMhelix:29-51;outside:52-60;TMhelix:61-78;inside:79-177;TMhelix:178-197;outside:198-201;TMhelix:202-224;inside:225-313;	gene1373	313	4	80.0464	24.0884	0.96815	YES	inside:1-28;TMhelix:29-51;outside:52-60;TMhelix:61-78;inside:79-177;TMhelix:178-197;outside:198-201;TMhelix:202-224;inside:225-313;	gene1373	313	4	80.0464	24.0884	0.96815	YES	inside:1-28;TMhelix:29-51;outside:52-60;TMhelix:61-78;inside:79-177;TMhelix:178-197;outside:198-201;TMhelix:202-224;inside:225-313;	gene1373	313	4	80.0464	24.0884	0.96815	YES	inside:1-28;TMhelix:29-51;outside:52-60;TMhelix:61-78;inside:79-177;TMhelix:178-197;outside:198-201;TMhelix:202-224;inside:225-313;	gene1373	313	4	80.0464	24.0884	0.96815	YES	inside:1-28;TMhelix:29-51;outside:52-60;TMhelix:61-78;inside:79-177;TMhelix:178-197;outside:198-201;TMhelix:202-224;inside:225-313;	gene1373	313
gene1374	202	6	125.392	44.8389	0.21682	YES	outside:1-3;TMhelix:4-26;inside:27-38;TMhelix:39-61;outside:62-70;TMhelix:71-90;inside:91-110;TMhelix:111-133;outside:134-147;TMhelix:148-170;inside:171-176;TMhelix:177-199;outside:200-202;	gene1374	202	6	125.392	44.8389	0.21682	YES	outside:1-3;TMhelix:4-26;inside:27-38;TMhelix:39-61;outside:62-70;TMhelix:71-90;inside:91-110;TMhelix:111-133;outside:134-147;TMhelix:148-170;inside:171-176;TMhelix:177-199;outside:200-202;	gene1374	202	6	125.392	44.8389	0.21682	YES	outside:1-3;TMhelix:4-26;inside:27-38;TMhelix:39-61;outside:62-70;TMhelix:71-90;inside:91-110;TMhelix:111-133;outside:134-147;TMhelix:148-170;inside:171-176;TMhelix:177-199;outside:200-202;	gene1374	202	6	125.392	44.8389	0.21682	YES	outside:1-3;TMhelix:4-26;inside:27-38;TMhelix:39-61;outside:62-70;TMhelix:71-90;inside:91-110;TMhelix:111-133;outside:134-147;TMhelix:148-170;inside:171-176;TMhelix:177-199;outside:200-202;	gene1374	202	6	125.392	44.8389	0.21682	YES	outside:1-3;TMhelix:4-26;inside:27-38;TMhelix:39-61;outside:62-70;TMhelix:71-90;inside:91-110;TMhelix:111-133;outside:134-147;TMhelix:148-170;inside:171-176;TMhelix:177-199;outside:200-202;	gene1374	202	6	125.392	44.8389	0.21682	YES	outside:1-3;TMhelix:4-26;inside:27-38;TMhelix:39-61;outside:62-70;TMhelix:71-90;inside:91-110;TMhelix:111-133;outside:134-147;TMhelix:148-170;inside:171-176;TMhelix:177-199;outside:200-202;	gene1374	202
gene1375	102	1	19.1607	19.1606	0.89705	YES	inside:1-6;TMhelix:7-29;outside:30-102;	gene1375	102	1	19.1607	19.1606	0.89705	YES	inside:1-6;TMhelix:7-29;outside:30-102;	gene1375	102	1	19.1607	19.1606	0.89705	YES	inside:1-6;TMhelix:7-29;outside:30-102;	gene1375	102	1	19.1607	19.1606	0.89705	YES	inside:1-6;TMhelix:7-29;outside:30-102;	gene1375	102	1	19.1607	19.1606	0.89705	YES	inside:1-6;TMhelix:7-29;outside:30-102;	gene1375	102	1	19.1607	19.1606	0.89705	YES	inside:1-6;TMhelix:7-29;outside:30-102;	gene1375	102
gene1376	219	5	110.017	43.8401	0.96245	YES	inside:1-6;TMhelix:7-29;outside:30-38;TMhelix:39-61;inside:62-67;TMhelix:68-90;outside:91-104;TMhelix:105-126;inside:127-164;TMhelix:165-187;outside:188-219;	gene1376	219	5	110.017	43.8401	0.96245	YES	inside:1-6;TMhelix:7-29;outside:30-38;TMhelix:39-61;inside:62-67;TMhelix:68-90;outside:91-104;TMhelix:105-126;inside:127-164;TMhelix:165-187;outside:188-219;	gene1376	219	5	110.017	43.8401	0.96245	YES	inside:1-6;TMhelix:7-29;outside:30-38;TMhelix:39-61;inside:62-67;TMhelix:68-90;outside:91-104;TMhelix:105-126;inside:127-164;TMhelix:165-187;outside:188-219;	gene1376	219	5	110.017	43.8401	0.96245	YES	inside:1-6;TMhelix:7-29;outside:30-38;TMhelix:39-61;inside:62-67;TMhelix:68-90;outside:91-104;TMhelix:105-126;inside:127-164;TMhelix:165-187;outside:188-219;	gene1376	219	5	110.017	43.8401	0.96245	YES	inside:1-6;TMhelix:7-29;outside:30-38;TMhelix:39-61;inside:62-67;TMhelix:68-90;outside:91-104;TMhelix:105-126;inside:127-164;TMhelix:165-187;outside:188-219;	gene1376	219	5	110.017	43.8401	0.96245	YES	inside:1-6;TMhelix:7-29;outside:30-38;TMhelix:39-61;inside:62-67;TMhelix:68-90;outside:91-104;TMhelix:105-126;inside:127-164;TMhelix:165-187;outside:188-219;	gene1376	219
gene1394	73	1	18.2128	18.1876	0.52056	YES	outside:1-3;TMhelix:4-20;inside:21-73;	gene1394	73	1	18.2128	18.1876	0.52056	YES	outside:1-3;TMhelix:4-20;inside:21-73;	gene1394	73	1	18.2128	18.1876	0.52056	YES	outside:1-3;TMhelix:4-20;inside:21-73;	gene1394	73	1	18.2128	18.1876	0.52056	YES	outside:1-3;TMhelix:4-20;inside:21-73;	gene1394	73	1	18.2128	18.1876	0.52056	YES	outside:1-3;TMhelix:4-20;inside:21-73;	gene1394	73	1	18.2128	18.1876	0.52056	YES	outside:1-3;TMhelix:4-20;inside:21-73;	gene1394	73
gene1402	136	3	65.3314	21.6807	0.90412	YES	inside:1-30;TMhelix:31-53;outside:54-67;TMhelix:68-90;inside:91-112;TMhelix:113-135;outside:136-136;	gene1402	136	3	65.3314	21.6807	0.90412	YES	inside:1-30;TMhelix:31-53;outside:54-67;TMhelix:68-90;inside:91-112;TMhelix:113-135;outside:136-136;	gene1402	136	3	65.3314	21.6807	0.90412	YES	inside:1-30;TMhelix:31-53;outside:54-67;TMhelix:68-90;inside:91-112;TMhelix:113-135;outside:136-136;	gene1402	136	3	65.3314	21.6807	0.90412	YES	inside:1-30;TMhelix:31-53;outside:54-67;TMhelix:68-90;inside:91-112;TMhelix:113-135;outside:136-136;	gene1402	136	3	65.3314	21.6807	0.90412	YES	inside:1-30;TMhelix:31-53;outside:54-67;TMhelix:68-90;inside:91-112;TMhelix:113-135;outside:136-136;	gene1402	136	3	65.3314	21.6807	0.90412	YES	inside:1-30;TMhelix:31-53;outside:54-67;TMhelix:68-90;inside:91-112;TMhelix:113-135;outside:136-136;	gene1402	136
gene1403	121	3	65.1068	22.4641	0.26059	YES	outside:1-21;TMhelix:22-44;inside:45-64;TMhelix:65-87;outside:88-96;TMhelix:97-119;inside:120-121;	gene1403	121	3	65.1068	22.4641	0.26059	YES	outside:1-21;TMhelix:22-44;inside:45-64;TMhelix:65-87;outside:88-96;TMhelix:97-119;inside:120-121;	gene1403	121	3	65.1068	22.4641	0.26059	YES	outside:1-21;TMhelix:22-44;inside:45-64;TMhelix:65-87;outside:88-96;TMhelix:97-119;inside:120-121;	gene1403	121	3	65.1068	22.4641	0.26059	YES	outside:1-21;TMhelix:22-44;inside:45-64;TMhelix:65-87;outside:88-96;TMhelix:97-119;inside:120-121;	gene1403	121	3	65.1068	22.4641	0.26059	YES	outside:1-21;TMhelix:22-44;inside:45-64;TMhelix:65-87;outside:88-96;TMhelix:97-119;inside:120-121;	gene1403	121	3	65.1068	22.4641	0.26059	YES	outside:1-21;TMhelix:22-44;inside:45-64;TMhelix:65-87;outside:88-96;TMhelix:97-119;inside:120-121;	gene1403	121
gene1411	45	1	19.0645	19.0645	0.05511	YES	outside:1-3;TMhelix:4-23;inside:24-45;	gene1411	45	1	19.0645	19.0645	0.05511	YES	outside:1-3;TMhelix:4-23;inside:24-45;	gene1411	45	1	19.0645	19.0645	0.05511	YES	outside:1-3;TMhelix:4-23;inside:24-45;	gene1411	45	1	19.0645	19.0645	0.05511	YES	outside:1-3;TMhelix:4-23;inside:24-45;	gene1411	45	1	19.0645	19.0645	0.05511	YES	outside:1-3;TMhelix:4-23;inside:24-45;	gene1411	45	1	19.0645	19.0645	0.05511	YES	outside:1-3;TMhelix:4-23;inside:24-45;	gene1411	45
gene1413	962	1	53.2393	21.1115	0.95142	YES	inside:1-20;TMhelix:21-43;outside:44-962;	gene1413	962	1	53.2393	21.1115	0.95142	YES	inside:1-20;TMhelix:21-43;outside:44-962;	gene1413	962	1	53.2393	21.1115	0.95142	YES	inside:1-20;TMhelix:21-43;outside:44-962;	gene1413	962	1	53.2393	21.1115	0.95142	YES	inside:1-20;TMhelix:21-43;outside:44-962;	gene1413	962	1	53.2393	21.1115	0.95142	YES	inside:1-20;TMhelix:21-43;outside:44-962;	gene1413	962	1	53.2393	21.1115	0.95142	YES	inside:1-20;TMhelix:21-43;outside:44-962;	gene1413	962
gene1421	273	1	18.0031	0	0.88365	NO	inside:1-68;TMhelix:69-87;outside:88-273;	gene1421	273	1	18.0031	0	0.88365	NO	inside:1-68;TMhelix:69-87;outside:88-273;	gene1421	273	1	18.0031	0	0.88365	NO	inside:1-68;TMhelix:69-87;outside:88-273;	gene1421	273	1	18.0031	0	0.88365	NO	inside:1-68;TMhelix:69-87;outside:88-273;	gene1421	273	1	18.0031	0	0.88365	NO	inside:1-68;TMhelix:69-87;outside:88-273;	gene1421	273	1	18.0031	0	0.88365	NO	inside:1-68;TMhelix:69-87;outside:88-273;	gene1421	273
gene1422	165	4	90.4579	44.6501	0.01103	YES	outside:1-3;TMhelix:4-26;inside:27-32;TMhelix:33-55;outside:56-69;TMhelix:70-92;inside:93-103;TMhelix:104-126;outside:127-165;	gene1422	165	4	90.4579	44.6501	0.01103	YES	outside:1-3;TMhelix:4-26;inside:27-32;TMhelix:33-55;outside:56-69;TMhelix:70-92;inside:93-103;TMhelix:104-126;outside:127-165;	gene1422	165	4	90.4579	44.6501	0.01103	YES	outside:1-3;TMhelix:4-26;inside:27-32;TMhelix:33-55;outside:56-69;TMhelix:70-92;inside:93-103;TMhelix:104-126;outside:127-165;	gene1422	165	4	90.4579	44.6501	0.01103	YES	outside:1-3;TMhelix:4-26;inside:27-32;TMhelix:33-55;outside:56-69;TMhelix:70-92;inside:93-103;TMhelix:104-126;outside:127-165;	gene1422	165	4	90.4579	44.6501	0.01103	YES	outside:1-3;TMhelix:4-26;inside:27-32;TMhelix:33-55;outside:56-69;TMhelix:70-92;inside:93-103;TMhelix:104-126;outside:127-165;	gene1422	165	4	90.4579	44.6501	0.01103	YES	outside:1-3;TMhelix:4-26;inside:27-32;TMhelix:33-55;outside:56-69;TMhelix:70-92;inside:93-103;TMhelix:104-126;outside:127-165;	gene1422	165
gene1424	273	7	146.619	12.6188	0.08566	YES	outside:1-45;TMhelix:46-68;inside:69-72;TMhelix:73-95;outside:96-109;TMhelix:110-132;inside:133-136;TMhelix:137-154;outside:155-158;TMhelix:159-181;inside:182-187;TMhelix:188-210;outside:211-244;TMhelix:245-267;inside:268-273;	gene1424	273	7	146.619	12.6188	0.08566	YES	outside:1-45;TMhelix:46-68;inside:69-72;TMhelix:73-95;outside:96-109;TMhelix:110-132;inside:133-136;TMhelix:137-154;outside:155-158;TMhelix:159-181;inside:182-187;TMhelix:188-210;outside:211-244;TMhelix:245-267;inside:268-273;	gene1424	273	7	146.619	12.6188	0.08566	YES	outside:1-45;TMhelix:46-68;inside:69-72;TMhelix:73-95;outside:96-109;TMhelix:110-132;inside:133-136;TMhelix:137-154;outside:155-158;TMhelix:159-181;inside:182-187;TMhelix:188-210;outside:211-244;TMhelix:245-267;inside:268-273;	gene1424	273	7	146.619	12.6188	0.08566	YES	outside:1-45;TMhelix:46-68;inside:69-72;TMhelix:73-95;outside:96-109;TMhelix:110-132;inside:133-136;TMhelix:137-154;outside:155-158;TMhelix:159-181;inside:182-187;TMhelix:188-210;outside:211-244;TMhelix:245-267;inside:268-273;	gene1424	273	7	146.619	12.6188	0.08566	YES	outside:1-45;TMhelix:46-68;inside:69-72;TMhelix:73-95;outside:96-109;TMhelix:110-132;inside:133-136;TMhelix:137-154;outside:155-158;TMhelix:159-181;inside:182-187;TMhelix:188-210;outside:211-244;TMhelix:245-267;inside:268-273;	gene1424	273	7	146.619	12.6188	0.08566	YES	outside:1-45;TMhelix:46-68;inside:69-72;TMhelix:73-95;outside:96-109;TMhelix:110-132;inside:133-136;TMhelix:137-154;outside:155-158;TMhelix:159-181;inside:182-187;TMhelix:188-210;outside:211-244;TMhelix:245-267;inside:268-273;	gene1424	273
gene1426	66	2	34.6416	32.6377	0.69361	YES	inside:1-4;TMhelix:5-24;outside:25-38;TMhelix:39-61;inside:62-66;	gene1426	66	2	34.6416	32.6377	0.69361	YES	inside:1-4;TMhelix:5-24;outside:25-38;TMhelix:39-61;inside:62-66;	gene1426	66	2	34.6416	32.6377	0.69361	YES	inside:1-4;TMhelix:5-24;outside:25-38;TMhelix:39-61;inside:62-66;	gene1426	66	2	34.6416	32.6377	0.69361	YES	inside:1-4;TMhelix:5-24;outside:25-38;TMhelix:39-61;inside:62-66;	gene1426	66	2	34.6416	32.6377	0.69361	YES	inside:1-4;TMhelix:5-24;outside:25-38;TMhelix:39-61;inside:62-66;	gene1426	66	2	34.6416	32.6377	0.69361	YES	inside:1-4;TMhelix:5-24;outside:25-38;TMhelix:39-61;inside:62-66;	gene1426	66
gene1429	104	2	43.286	24.4496	0.83447	YES	inside:1-27;TMhelix:28-50;outside:51-64;TMhelix:65-87;inside:88-104;	gene1429	104	2	43.286	24.4496	0.83447	YES	inside:1-27;TMhelix:28-50;outside:51-64;TMhelix:65-87;inside:88-104;	gene1429	104	2	43.286	24.4496	0.83447	YES	inside:1-27;TMhelix:28-50;outside:51-64;TMhelix:65-87;inside:88-104;	gene1429	104	2	43.286	24.4496	0.83447	YES	inside:1-27;TMhelix:28-50;outside:51-64;TMhelix:65-87;inside:88-104;	gene1429	104	2	43.286	24.4496	0.83447	YES	inside:1-27;TMhelix:28-50;outside:51-64;TMhelix:65-87;inside:88-104;	gene1429	104	2	43.286	24.4496	0.83447	YES	inside:1-27;TMhelix:28-50;outside:51-64;TMhelix:65-87;inside:88-104;	gene1429	104
gene1430	313	2	43.9255	4.40686	0.08352	NO	outside:1-58;TMhelix:59-81;inside:82-92;TMhelix:93-115;outside:116-313;	gene1430	313	2	43.9255	4.40686	0.08352	NO	outside:1-58;TMhelix:59-81;inside:82-92;TMhelix:93-115;outside:116-313;	gene1430	313	2	43.9255	4.40686	0.08352	NO	outside:1-58;TMhelix:59-81;inside:82-92;TMhelix:93-115;outside:116-313;	gene1430	313	2	43.9255	4.40686	0.08352	NO	outside:1-58;TMhelix:59-81;inside:82-92;TMhelix:93-115;outside:116-313;	gene1430	313	2	43.9255	4.40686	0.08352	NO	outside:1-58;TMhelix:59-81;inside:82-92;TMhelix:93-115;outside:116-313;	gene1430	313	2	43.9255	4.40686	0.08352	NO	outside:1-58;TMhelix:59-81;inside:82-92;TMhelix:93-115;outside:116-313;	gene1430	313
gene1433	137	1	21.6779	21.5906	0.1224	YES	outside:1-19;TMhelix:20-42;inside:43-137;	gene1433	137	1	21.6779	21.5906	0.1224	YES	outside:1-19;TMhelix:20-42;inside:43-137;	gene1433	137	1	21.6779	21.5906	0.1224	YES	outside:1-19;TMhelix:20-42;inside:43-137;	gene1433	137	1	21.6779	21.5906	0.1224	YES	outside:1-19;TMhelix:20-42;inside:43-137;	gene1433	137	1	21.6779	21.5906	0.1224	YES	outside:1-19;TMhelix:20-42;inside:43-137;	gene1433	137	1	21.6779	21.5906	0.1224	YES	outside:1-19;TMhelix:20-42;inside:43-137;	gene1433	137
gene1434	243	3	67.3104	22.4642	0.00057	YES	outside:1-14;TMhelix:15-37;inside:38-138;TMhelix:139-161;outside:162-175;TMhelix:176-195;inside:196-243;	gene1434	243	3	67.3104	22.4642	0.00057	YES	outside:1-14;TMhelix:15-37;inside:38-138;TMhelix:139-161;outside:162-175;TMhelix:176-195;inside:196-243;	gene1434	243	3	67.3104	22.4642	0.00057	YES	outside:1-14;TMhelix:15-37;inside:38-138;TMhelix:139-161;outside:162-175;TMhelix:176-195;inside:196-243;	gene1434	243	3	67.3104	22.4642	0.00057	YES	outside:1-14;TMhelix:15-37;inside:38-138;TMhelix:139-161;outside:162-175;TMhelix:176-195;inside:196-243;	gene1434	243	3	67.3104	22.4642	0.00057	YES	outside:1-14;TMhelix:15-37;inside:38-138;TMhelix:139-161;outside:162-175;TMhelix:176-195;inside:196-243;	gene1434	243	3	67.3104	22.4642	0.00057	YES	outside:1-14;TMhelix:15-37;inside:38-138;TMhelix:139-161;outside:162-175;TMhelix:176-195;inside:196-243;	gene1434	243
[truncated: 836 more rows]
[truncated: 206 more columns]

## Sheet: S9
	Table S9 Transport protein analysis of gd-2
[truncated: 950 more rows]

[truncated: 7 more sheets: S10, S11, S12, S13, S14, S15, S16]
